# Supplementary material for: Methods and consequences of including reduction in greenhouse gas emission in beef cattle multiple-trait selection
Source: Genet Sel Evol. 2019 Apr 29;51:18. doi: 10.1186/s12711-019-0459-5 (PMC6489274; doi:10.1186/s12711-019-0459-5)
Supplement: Supplementary file 1 — Additional file 1. Production system calculations. [file 12711_2019_459_MOESM1_ESM.xlsx]

## Sheet: Feed fullcost, $0 carb, RFI in
																							assumes global warming factor for methane is 28
																							kg of assocd CO2 (per trait unit)(from BreedObject)
					Production System Calculations																		pinch			non pinch					Total
																			B.O. trait				yng past	yng flot	cow past		yng past	yng flot	cow past		yng past	yng flot	cow past
																			Weaning livewt (dir)(kg)				-0.001	0	-0.069		-3.012	0	-0.268		-3.013	0	-0.337
					Feed prices as in Table 1, Carbon price $0 per tonne CO2 equiv.														Weaning livewt (mat)(kg)				0	0	1.938		0	0	3.966		0	0	5.904
					association between RFI traits and GHG emission included															RFI-p (kg/d)			75.368	0	18.637		0	0	0		75.368	0	18.637
																				RFI-ps (kg/d)			0	0	0		13.327	0	3.124		13.327	0	3.124
																				Entry livewt (kg)			4.555	-2.363	0.728		6.888	0	0.7392		11.443	-2.363	1.4672
					Notes:															RFI-f (kg/d)			0	41.155	0		0	0	0		0	41.155	0
					Assocns between RFI traits and GHG included in the calculated trait econ. values															Sale livewt (kg)			0	3.159	0		0	0	0.5152		0	3.159	0.5152
																				Dressing %			0	0	0		0	0	0		0	0	0
																				Carcase meat %			0	0	0		0	0	0		0	0	0
					See separate sheets for different carbon price effects														Carcase fat depth (mm)				0	0	0		0	0	0		0	0	0
																				Carc. marbl. Score			0	0	0		0	0	0		0	0	0
																		RGHG-past (kg CO2-e)					0	0	0		0	0	0		0	0	0
																	Residual GHG traits		RGHG-f (kg CO2-e)				0	0	0		0	0	0		0	0	0
																	are not included			Cow livewt (kg)			0	0	4.491		0	0	0.5152		0	0	5.0062
																				Cow cond'n score			0	0	-32.61		0	0	0		0	0	-32.61
																				Calv. ease (d) (%)			0	0	0		0	0	0		0	0	0
																				Calv. ease (m) (%)			0	0	0		0	0	0		0	0	0					Carbon price
																				Cow weaning %			19.572	15.274	0.988		10.091	0	-0.43		29.663	15.274	0.558								$0 per tonne CO2-e
																				RFI-cs (kg/d)			0	0	0		0	0	0		0	0	0					Carbon price (per kg CO2-e):			0	$ per kg CO2-e
																		RGHGcow- past (kg CO2-e)					0	0	0		0	0	0		0	0	0
																											Feed price
		Accumulating quantities for assessing production system effects:																									yng past ($ per MJ)		0.01625		nos are as in Table 1 of paper
														Workings:													yng flot ($ per MJ)		0.027
Graphed in Fig 3		Individual trait changes are from MTIndex (for the shown economic values)																									cow past ($ per MJ)		0.01625
														from BreedObject				from BreedObject				from BreedObject (see above)
		Breeding objective traits	Trait change	Value of trait change ($)	Assoc'd product change (kg)	Associated feed intake (to be costed) (MJ)			Associated kg CO2 (to be costed)					Econ. values ($)		Product per trait unit (kg st beef)		Feed per trait unit (MJ)(to be costed)				kg CO2 per trait unit
						Yng pasture	Yng feedlot	Cow pasture	Yng pasture	Yng feedlot	Cow pasture							Yng past	Yng flot	Cow past		Yng past	Yng flot	Cow past
		Weaning livewt (dir)	0.771266	0.0832967	0	-5.63024	0	-0.23138	-2.32382	0	-0.259916			0.108		0		-7.3	0	-0.3		-3.013	0	-0.337
		Weaning livewt (mat)	-0.948335	0.778583	0	0	0	-77.2893	0	0	-5.59897			-0.821		0		0	0	81.5		0	0	5.904
		RFI-p (kg/d)	-0.0904865	1.60496	0	-107.208	0	0	-6.81979	0	-1.6864			-17.737		0		1184.8	0	0		75.368	0	18.637
		RFI-ps (kg/d)	0	0	0	0	0	0	0	0	0			0		0		0	0	0		13.327	0	3.124
		Entry livewt (kg)	1.41449	0.13862	0	52.3362	-44.5565	11.8817	16.186	-3.34245	2.07534			0.098		0		37	-31.5	8.4		11.443	-2.363	1.4672
		RFI-f (kg/d)	-0.111662	1.65538	0	0	-111.952	0	0	-4.59543	0			-14.825		0		0	1002.6	0		0	41.155	0
		Sale livewt (kg)	-1.62229	-0.992843	-0.593527	0	-68.4607	0	0	-5.12482	-0.835805			0.612		0.365857		0	42.2	0		0	3.159	0.5152
		Dressing %	0.0447958	0.703114	0.190558	0	0	0	0	0	0			15.696		4.25393		0	0	0		0	0	0
		Carcase meat %	0.360298	4.53975	1.23052	0	0	0	0	0	0			12.6		3.41527		0	0	0		0	0	0
		Carcase fat depth (mm)	0.117537	0.100376	0	0	0	0	0	0	0			0.854		0		0	0	0		0	0	0
		Carc. marbl. Score	0.0230571	1.14303	0	0	0	0	0	0	0			49.5741		0		0	0	0		0	0	0
		RGHG-past (kg meth. weighted)	0	0	0	0	0	0	0	0	0			0		0		0	0	0		0	0	0
		RGHG-f (kg meth)	0	0	0	0	0	0	0	0	0			0		0		0	0	0		0	0	0
		Cow livewt (kg)	-8.66321	5.64841	-2.31445	0	0	-629.815	0	0	-43.3697			-0.652		0.267158		0	0	72.7		0	0	5.0062
		Cow cond'n score	0.0110829	0.0622162	0	0	0	-5.50821	0	0	-0.361414			5.6137		0		0	0	-497		0	0	-32.61
		Calv. ease (d) (%)	0.97061	4.43569	0	0	0	0	0	0	0			4.57		0		0	0	0		0	0	0
		Calv. ease (m) (%)	0.221299	0.395903	0	0	0	0	0	0	0			1.789		0		0	0	0		0	0	0
		Cow weaning %	1.28773	3.60951	2.78356	302.101	262.439	99.0264	38.1979	19.6688	0.718553			2.803		2.16161		234.6	203.8	76.9		29.663	15.274	0.558
		RFI-cs (kg/d)	0	0	0	0	0	0	0	0	0			0		0		0	0	0		0	0	0
		RGHGcow-past (kg meth, weighted)	0	0	0	0	0	0	0	0	0			0		0		0	0	0		0	0	0
		Total :		23.906	1.29666	241.599	37.4701	-601.936	45.2404	6.60608	-49.3183
											Prediction of GHG before selection (uses Charmley et al 2015 or Johnson et al 1993)
											kg yng pasture feed:			1576.12		g methane (using 20.7 g/kg):			32625.8		kg methane:		32.6258		kgCO2 equiv.		913.522
											kg yngfeedlot feed:			1104.3		using J et al eqn 7							1.19964		(x 28)		33.5899
											kg cow past feed:			4024.88					83314.9				83.3149				2332.82
																														Johnson et al		Day_CH4_Pct = 9.90 - 1.54 LOI - 0.02 Day_DE_Pct								currently
				Before selection		(units are per cow)		(from BreedObject)																						(eqn 7)
																																Day_DE-Pct = 100 * Day_DE / Day_GE = 100 (M/D)/A*B								M/D	10
				product (kg)			yng past feed (MJ)			yng feedlot feed (MJ)			cow past feed (MJ)			net return (per cow) ($)			yng past GHG (as kg CO2)			yng flot GHG (as kg CO2)			cow past GHG (as kg CO2)							Day_DE = Day_ME / ME2DE_Conv = (Day_DMI * M/D)/A								A	1.234
				172.979			12609			11043			32199			398			913.522			33.5899			2332.82							Day_GE = GEConv* Day_DMI = B * Day_DMI								B	18.4
																																								A*B	22.7056
																																Ym = 0.01 Day_CH4_Pct							Day_DE_Pct		44.042
																																Ym = 1.11 Ym augmenting by 11% in the feedlot
		Getting after selection quantities for assessing production system effects:																																						LOI	2.32
									Change from												Change from selection											Day_CH4_kg = Ym (Day_GE)/MJ_kgCH4							Day_CH4_Pct		5.44636
						Before selection			selection		After selection							Before selection					After selection																	Ym	0.0604546
		Product (kg):				172.979			1.29666		174.276			Yng animal past GHG (as kg CO2):				913.522			45.2404		958.762
		Young animal pasture feed (MJ):				12609			241.599		12850.6			Yng animal flot GHG (as kg CO2):				33.5899			6.60608		40.196																	MJ_kgCH4	55.65
		Young animal feedlot feed (MJ):				11043			37.4701		11080.5			Yng animal total GHG (as kg CO2):				947.112			51.8464		998.958
		Young animal total feed (MJ):				23652			279.069		23931.1			Cow past GHG (as kg CO2)				2332.82			-49.3183		2283.5																	before selection
		Cow pasture feed (MJ):				32199			-601.936		31597.1			Total GHG (as kg CO2):				3279.93			2.52808		3282.46																	kg CH4		1.19964
		Total feed (MJ):				55851			-322.867		55528.1																													kgCO2equiv
		Net return ($):				398			23.906		421.906																													(x 28)		33.5899
		Assessing production system effects:
						before selection			after selection			% change
		total product (kg)				172.979			174.276			0.749605
		total feed (MJ)				55851			55528.1			-0.578086
		total GHG (as kg CO2-e)				3279.93			3282.46			0.0770774
		net return ($)				398			421.906			6.00653
		product per unit of feed (kg/MJ)				0.00309716			0.00313852			1.33541
		GHG (kg CO2-e) per unit product (kg/kg)				18.9614			18.8348			-0.667524			Graphed in Fig 4
		GHG (kg CO2-e) per unit of feed (kg/MJ)				0.0587264			0.0591134			0.658973
		Net return per unit of feed ($/MJ)				0.0071261			0.00759806			6.62291
		Net return per unit GHG (kg CO2-e)($/kg)				0.121344			0.128534			5.92489

## Sheet: Feed fullcost, $10 carb, RFI in
					Production System Calculations
					Feed prices as in Table 1, Carbon price $10 per tonne CO2 equiv.
					association between RFI traits and GHG emission included																		assumes global warming factor for methane is 28
																							kg of assocd CO2 (per trait unit)(from BreedObject)
																						pinch			non pinch					Total
					Notes:													B.O. trait				yng past	yng flot	cow past		yng past	yng flot	cow past		yng past	yng flot	cow past
					Assocns between RFI traits and GHG included in the calculated trait econ.values													Weaning livewt (dir)(kg)				-0.001	0	-0.069		-3.012	0	-0.268		-3.013	0	-0.337
																		Weaning livewt (mat)(kg)				0	0	1.938		0	0	3.966		0	0	5.904
																			RFI-p (kg/d)			75.368	0	18.637		0	0	0		75.368	0	18.637
					See separate sheets for different carbon price effects														RFI-ps (kg/d)			0	0	0		13.327	0	3.124		13.327	0	3.124
																			Entry livewt (kg)			4.555	-2.363	0.728		6.888	0	0.7392		11.443	-2.363	1.4672
																			RFI-f (kg/d)			0	41.155	0		0	0	0		0	41.155	0
																			Sale livewt (kg)			0	3.159	0		0	0	0.5152		0	3.159	0.5152
																			Dressing %			0	0	0		0	0	0		0	0	0
																			Carcase meat %			0	0	0		0	0	0		0	0	0
																		Carcase fat depth (mm)				0	0	0		0	0	0		0	0	0
																			Carc. marbl. Score			0	0	0		0	0	0		0	0	0
																	RGHG-past (kg CO2-e)					0	0	0		0	0	0		0	0	0
																Residual GHG traits		RGHG-f (kg CO2-e)				0	0	0		0	0	0		0	0	0
																are not included			Cow livewt (kg)			0	0	4.491		0	0	0.5152		0	0	5.0062
																			Cow cond'n score			0	0	-32.61		0	0	0		0	0	-32.61
																			Calv. ease (d) (%)			0	0	0		0	0	0		0	0	0
																			Calv. ease (m) (%)			0	0	0		0	0	0		0	0	0						Carbon price
																			Cow weaning %			19.572	15.274	0.988		10.091	0	-0.43		29.663	15.274	0.558									$10 per tonne CO2 -e
																			RFI-cs (kg/d)			0	0	0		0	0	0		0	0	0						Carbon price (per kg CO2-e):			0.01
																	RGHGcow- past (kg CO2-e)					0	0	0		0	0	0		0	0	0
																											Feed price
		Accumulating quantities for assessing production system effects:																									yng past ($ per MJ)		0.01625		nos are as in Table 1 of paper
																											yng flot ($ per MJ)		0.027
Graphed in Fig 3		Individual trait changes are from MTIndex (for the shown economic values)												Workings:													cow past ($ per MJ)		0.01625
														from BreedObject				from BreedObject				from BreedObject (see above)
		Breeding objective traits	Trait change	Value of trait change ($)	Assoc'd product change (kg)	Associated feed intake (to be costed) (MJ)			Associated kg CO2 (to be costed)					Econ. values ($)		Product per trait unit (kg st beef)		Feed per trait unit (MJ)(to be costed)				kg CO2 per trait unit
						Yng pasture	Yng feedlot	Cow pasture	Yng pasture	Yng feedlot	Cow pasture							Yng past	Yng flot	Cow past		Yng past	Yng flot	Cow past
		Weaning livewt (dir)	0.07	-0.01029	0	-0.511	0	-0.021	-0.21091	0	-0.02359			-0.147		0		-7.3	0	-0.3		-3.013	0	-0.337
		Weaning livewt (mat)	-0.86	0.73358	0	0	0	-70.09	0	0	-5.07744			-0.853		0		0	0	81.5		0	0	5.904
		RFI-p (kg/d)	-0.094	1.74614	0	-111.371	0	0	-7.08459	0	-1.75188			-18.576		0		1184.8	0	0		75.368	0	18.637
		RFI-ps (kg/d)	-0.099	0.014553	0	0	0	0	-1.31937	0	-0.309276			-0.147		0		0	0	0		13.327	0	3.124
		Entry livewt (kg)	0.02	0.00122	0	0.74	-0.63	0.168	0.22886	-0.04726	0.029344			0.061		0		37	-31.5	8.4		11.443	-2.363	1.4672
		RFI-f (kg/d)	-0.111662	1.67057	0	0	-111.952	0	0	-4.59543	0			-14.961		0		0	1002.6	0		0	41.155	0
		Sale livewt (kg)	-3.73	-2.24919	-1.36465	0	-157.406	0	0	-11.7831	-1.9217			0.603		0.365857		0	42.2	0		0	3.159	0.5152
		Dressing %	0.05	0.7848	0.212697	0	0	0	0	0	0			15.696		4.25393		0	0	0		0	0	0
		Carcase meat %	0.34	4.284	1.16119	0	0	0	0	0	0			12.6		3.41527		0	0	0		0	0	0
		Carcase fat depth (mm)	0.1	0.0854	0	0	0	0	0	0	0			0.854		0		0	0	0		0	0	0
		Carc. marbl. Score	0.0230571	1.14303	0	0	0	0	0	0	0			49.5741		0		0	0	0		0	0	0
		RGHG-past (kg meth. weighted)	0	0	0	0	0	0	0	0	0			0		0		0	0	0		0	0	0
		RGHG-f (kg meth)	0	0	0	0	0	0	0	0	0			0		0		0	0	0		0	0	0
		Cow livewt (kg)	-11.09	7.55229	-2.96279	0	0	-806.243	0	0	-55.5188			-0.681		0.267158		0	0	72.7		0	0	5.0062
		Cow cond'n score	0.0110829	0.0648972	0	0	0	-5.50821	0	0	-0.361414			5.8556		0		0	0	-497		0	0	-32.61
		Calv. ease (d) (%)	1.05	4.7985	0	0	0	0	0	0	0			4.57		0		0	0	0		0	0	0
		Calv. ease (m) (%)	0.2	0.3578	0	0	0	0	0	0	0			1.789		0		0	0	0		0	0	0
		Cow weaning %	1.21	3.15326	2.61554	283.866	246.598	93.049	35.8922	18.4815	0.67518			2.606		2.16161		234.6	203.8	76.9		29.663	15.274	0.558
		RFI-cs (kg/d)	0	0	0	0	0	0	0	0	0			0		0		0	0	0		0	0	0
		RGHGcow-past (kg meth, weighted)	0	0	0	0	0	0	0	0	0			0		0		0	0	0		0	0	0
		Total :		24.1306	-0.337999	172.724	-23.3899	-788.645	27.5062	2.05578	-64.2595
											Prediction of GHG before selection (uses Charmley et al 2015 or Johnson et al 1993)
											kg yng pasture feed:			1576.12		g methane (using 20.7 g/kg):			32625.8		kg methane:		32.6258		kgCO2 equiv.		913.522
											kg yngfeedlot feed:			1104.3		using J et al eqn 7							1.19964		(x 28)		33.5899
											kg cow past feed:			4024.88					83314.9				83.3149				2332.82
																														Johnson et al		Day_CH4_Pct = 9.90 - 1.54 LOI - 0.02 Day_DE_Pct								currently
				Before selection		(units are per cow)		(from BreedObject)																						(eqn 7)
																																Day_DE-Pct = 100 * Day_DE / Day_GE = 100 (M/D)/A*B								M/D	10
				product (kg)			yng past feed (MJ)			yng feedlot feed (MJ)			cow past feed (MJ)			net return (per cow) ($)			yng past GHG (as kg CO2)			yng flot GHG (as kg CO2)			cow past GHG (as kg CO2)							Day_DE = Day_ME / ME2DE_Conv = (Day_DMI * M/D)/A								A	1.234
				172.979			12609			11043			32199			398			913.522			33.5899			2332.82							Day_GE = GEConv* Day_DMI = B * Day_DMI								B	18.4
																																								A*B	22.7056
																																Ym = 0.01 Day_CH4_Pct							Day_DE_Pct		44.042
																																Ym = 1.11 Ym augmenting by 11% in the feedlot
		Getting after selection quantities for assessing production system effects:																																						LOI	2.32
									Change from												Change from selection											Day_CH4_kg = Ym (Day_GE)/MJ_kgCH4							Day_CH4_Pct		5.44636
						Before selection			selection		After selection							Before selection					After selection																	Ym	0.0604546
		Product (kg):				172.979			-0.337999		172.641			Yng animal past GHG (as kg CO2):				913.522			27.5062		941.028
		Young animal pasture feed (MJ):				12609			172.724		12781.7			Yng animal flot GHG (as kg CO2):				33.5899			2.05578		35.6457																	MJ_kgCH4	55.65
		Young animal feedlot feed (MJ):				11043			-23.3899		11019.6			Yng animal total GHG (as kg CO2):				947.112			29.562		976.674
		Young animal total feed (MJ):				23652			149.334		23801.3			Cow past GHG (as kg CO2)				2332.82			-64.2595		2268.56																	before selection
		Cow pasture feed (MJ):				32199			-788.645		31410.4			Total GHG (as kg CO2):				3279.93			-34.6975		3245.23																	kg CH4		1.19964
		Total feed (MJ):				55851			-639.311		55211.7																													kgCO2equiv
		Net return ($):				398			24.1306		422.131																													(x 28)		33.5899
		Assessing production system effects:
						before selection			after selection			% change
		total product (kg)				172.979			172.641			-0.195399
		total feed (MJ)				55851			55211.7			-1.14467
		total GHG (as kg CO2)				3279.93			3245.23			-1.05787
		net return ($)				398			422.131			6.06296
		product per unit of feed (kg/MJ)				0.00309716			0.0031269			0.960266
		GHG (kg CO2) per unit of product (kg/kg)				18.9614			18.7975			-0.864164			Graphed in Fig 4
		GHG (kg CO2) per unit of feed (kg/MJ)				0.0587264			0.058778			0.0878037
		Net return per unit of feed ($/MJ)				0.0071261			0.00764567			7.29109
	Net return per unit of GHG (kg CO2-e) ($/kg)					0.121344			0.130077			7.19697

## Sheet: Feed fullcost, $20 carb, RFI in
					Production System Calculations
																							assumes global warming factor for methane is 28
					Feed prices as in Table 1, Carbon price $20 per tonne CO2 equiv.																		kg of assocd CO2 (per trait unit)(from BreedObject)
					association between RFI traits and GHG emission included																	pinch			non pinch					Total
																		B.O. trait				yng past	yng flot	cow past		yng past	yng flot	cow past		yng past	yng flot	cow past
																		Weaning livewt (dir)(kg)				-0.001	0	-0.069		-3.012	0	-0.268		-3.013	0	-0.337
					Notes:													Weaning livewt (mat)(kg)				0	0	1.938		0	0	3.966		0	0	5.904
					Assocns between RFI traits and GHG included in the calculated trait econ. values														RFI-p (kg/d)			75.368	0	18.637		0	0	0		75.368	0	18.637
																			RFI-ps (kg/d)			0	0	0		13.327	0	3.124		13.327	0	3.124
																			Entry livewt (kg)			4.555	-2.363	0.728		6.888	0	0.7392		11.443	-2.363	1.4672
					See separate sheets for different carbon price effects														RFI-f (kg/d)			0	41.155	0		0	0	0		0	41.155	0
																			Sale livewt (kg)			0	3.159	0		0	0	0.5152		0	3.159	0.5152
																			Dressing %			0	0	0		0	0	0		0	0	0
																			Carcase meat %			0	0	0		0	0	0		0	0	0
																		Carcase fat depth (mm)				0	0	0		0	0	0		0	0	0
																			Carc. marbl. Score			0	0	0		0	0	0		0	0	0
																	RGHG-past (kg CO2-e)					0	0	0		0	0	0		0	0	0
																Residual GHG traits		RGHG-f (kg CO2-e)				0	0	0		0	0	0		0	0	0
																are not included			Cow livewt (kg)			0	0	4.491		0	0	0.5152		0	0	5.0062
																			Cow cond'n score			0	0	-32.61		0	0	0		0	0	-32.61
																			Calv. ease (d) (%)			0	0	0		0	0	0		0	0	0
																			Calv. ease (m) (%)			0	0	0		0	0	0		0	0	0						Carbon price
																			Cow weaning %			19.572	15.274	0.988		10.091	0	-0.43		29.663	15.274	0.558									$20 per tonne CO2-e
																			RFI-cs (kg/d)			0	0	0		0	0	0		0	0	0						Carbon price (per kg CO2-e):			0.02
																	RGHGcow- past (kg CO2-e)					0	0	0		0	0	0		0	0	0
																											Feed price
		Accumulating quantities for assessing production system effects:																									yng past ($ per MJ)		0.01625		nos are as in Table 1 of paper
																											yng flot ($ per MJ)		0.027
Graphed in Fig 3		Individual trait changes are from MTIndex (for the shown economic values)												Workings:													cow past ($ per MJ)		0.01625
														from BreedObject				from BreedObject				from BreedObject (see above)
		Breeding objective traits	Trait change	Value of trait change ($)	Assoc'd product change (kg)	Associated feed intake (to be costed) (MJ)			Associated kg CO2 (to be costed)					Econ. values ($)		Product per trait unit (kg st beef)		Feed per trait unit (MJ)(to be costed)				kg CO2 per trait unit
						Yng pasture	Yng feedlot	Cow pasture	Yng pasture	Yng feedlot	Cow pasture							Yng past	Yng flot	Cow past		Yng past	Yng flot	Cow past
		Weaning livewt (dir)	-0.194	0.028518	0	1.4162	0	0.0582	0.584522	0	0.065378			-0.147		0		-7.3	0	-0.3		-3.013	0	-0.337
		Weaning livewt (mat)	-0.866	0.767276	0	0	0	-70.579	0	0	-5.11286			-0.886		0		0	0	81.5		0	0	5.904
		RFI-p (kg/d)	-0.098	1.90267	0	-116.11	0	0	-7.38606	0	-1.82643			-19.415		0		1184.8	0	0		75.368	0	18.637
		RFI-ps (kg/d)	-0.1	0.0294	0	0	0	0	-1.3327	0	-0.3124			-0.294		0		0	0	0		13.327	0	3.124
		Entry livewt (kg)	-0.58	-0.01392	0	-21.46	18.27	-4.872	-6.63694	1.37054	-0.850976			0.024		0		37	-31.5	8.4		11.443	-2.363	1.4672
		RFI-f (kg/d)	-0.11	1.66056	0	0	-110.286	0	0	-4.52705	0			-15.096		0		0	1002.6	0		0	41.155	0
		Sale livewt (kg)	-4.63	-2.75022	-1.69392	0	-195.386	0	0	-14.6262	-2.38538			0.594		0.365857		0	42.2	0		0	3.159	0.5152
		Dressing %	0.05	0.7848	0.212697	0	0	0	0	0	0			15.696		4.25393		0	0	0		0	0	0
		Carcase meat %	0.34	4.284	1.16119	0	0	0	0	0	0			12.6		3.41527		0	0	0		0	0	0
		Carcase fat depth (mm)	0.09	0.07686	0	0	0	0	0	0	0			0.854		0		0	0	0		0	0	0
		Carc. marbl. Score	0.0230571	1.14303	0	0	0	0	0	0	0			49.5741		0		0	0	0		0	0	0
		RGHG-past (kg meth. weighted)	0	0	0	0	0	0	0	0	0			0		0		0	0	0		0	0	0
		RGHG-f (kg meth)	0	0	0	0	0	0	0	0	0			0		0		0	0	0		0	0	0
		Cow livewt (kg)	-12.14	8.60726	-3.2433	0	0	-882.578	0	0	-60.7753			-0.709		0.267158		0	0	72.7		0	0	5.0062
		Cow cond'n score	0	0	0	0	0	0	0	0	0			6.1039		0		0	0	-497		0	0	-32.61
		Calv. ease (d) (%)	1.06	4.8442	0	0	0	0	0	0	0			4.57		0		0	0	0		0	0	0
		Calv. ease (m) (%)	0.18	0.32202	0	0	0	0	0	0	0			1.789		0		0	0	0		0	0	0
		Cow weaning %	1.14	2.7474	2.46423	267.444	232.332	87.666	33.8158	17.4124	0.63612			2.41		2.16161		234.6	203.8	76.9		29.663	15.274	0.558
		RFI-cs (kg/d)	0	0	0	0	0	0	0	0	0			0		0		0	0	0		0	0	0
		RGHGcow-past (kg meth, weighted)	0	0	0	0	0	0	0	0	0			0		0		0	0	0		0	0	0
		Total :		24.4339	-1.0991	131.29	-55.07	-870.305	19.0446	-0.37032	-70.5618
											Prediction of GHG before selection (uses Charmley et al 2015 or Johnson et al 1993)
											kg yng pasture feed:			1576.12		g methane (using 20.7 g/kg):			32625.8		kg methane:		32.6258		kgCO2 equiv.		913.522
											kg yngfeedlot feed:			1104.3		using J et al eqn 7							1.19964		(x 28)		33.5899
											kg cow past feed:			4024.88					83314.9				83.3149				2332.82
																														Johnson et al		Day_CH4_Pct = 9.90 - 1.54 LOI - 0.02 Day_DE_Pct								currently
				Before selection		(units are per cow)		(from BreedObject)																						(eqn 7)
																																Day_DE-Pct = 100 * Day_DE / Day_GE = 100 (M/D)/A*B								M/D	10
				product (kg)			yng past feed (MJ)			yng feedlot feed (MJ)			cow past feed (MJ)			net return (per cow) ($)			yng past GHG (as kg CO2)			yng flot GHG (as kg CO2)			cow past GHG (as kg CO2)							Day_DE = Day_ME / ME2DE_Conv = (Day_DMI * M/D)/A								A	1.234
				172.979			12609			11043			32199			398			913.522			33.5899			2332.82							Day_GE = GEConv* Day_DMI = B * Day_DMI								B	18.4
																																								A*B	22.7056
																																Ym = 0.01 Day_CH4_Pct							Day_DE_Pct		44.042
																																Ym = 1.11 Ym augmenting by 11% in the feedlot
		Getting after selection quantities for assessing production system effects:																																						LOI	2.32
									Change from												Change from selection											Day_CH4_kg = Ym (Day_GE)/MJ_kgCH4							Day_CH4_Pct		5.44636
						Before selection			selection		After selection							Before selection					After selection																	Ym	0.0604546
		Product (kg):				172.979			-1.0991		171.88			Yng animal past GHG (as kg CO2):				913.522			19.0446		932.567
		Young animal pasture feed (MJ):				12609			131.29		12740.3			Yng animal flot GHG (as kg CO2):				33.5899			-0.37032		33.2196																	MJ_kgCH4	55.65
		Young animal feedlot feed (MJ):				11043			-55.07		10987.9			Yng animal total GHG (as kg CO2):				947.112			18.6743		965.786
		Young animal total feed (MJ):				23652			76.2198		23728.2			Cow past GHG (as kg CO2)				2332.82			-70.5618		2262.26																	before selection
		Cow pasture feed (MJ):				32199			-870.305		31328.7			Total GHG (as kg CO2):				3279.93			-51.8875		3228.04																	kg CH4		1.19964
		Total feed (MJ):				55851			-794.085		55056.9																													kgCO2equiv
		Net return ($):				398			24.4339		422.434																													(x 28)		33.5899
		Assessing production system effects:
						before selection			after selection			% change
		total product (kg)				172.979			171.88			-0.635393
		total feed (MJ)				55851			55056.9			-1.42179
		total GHG (as kg CO2)				3279.93			3228.04			-1.58197
		net return ($)				398			422.434			6.13916
		product per unit of feed (kg/MJ)				0.00309716			0.00312187			0.797741
		GHG (kg CO2) per unit of product (kg/kg)				18.9614			18.7808			-0.95263			Graphed in Fig 4
		GHG (kg CO2) per unit of feed (kg/MJ)				0.0587264			0.058631			-0.162488
		Net return per unit of feed ($/MJ)				0.0071261			0.00767268			7.67
	Net return per unit of GHG (kg CO2) ($/kg)					0.121344			0.130864			7.84524

## Sheet: Feed fullcost, $30 carb, RFI in
					Production System Calculations
																						assumes global warming factor for methane is 28
					Feed prices as in Table 1, Carbon price $30 per tonne CO2 equiv.																	kg of assocd CO2 (per trait unit)(from BreedObject)
					association between RFI traits and GHG emission included																	pinch			non pinch					Total
																		B.O. trait				yng past	yng flot	cow past		yng past	yng flot	cow past		yng past	yng flot	cow past
																		Weaning livewt (dir)(kg)				-0.001	0	-0.069		-3.012	0	-0.268		-3.013	0	-0.337
					Notes:													Weaning livewt (mat)(kg)				0	0	1.938		0	0	3.966		0	0	5.904
					Assocns between RFI traits and GHG included in the calculated trait econ. values														RFI-p (kg/d)			75.368	0	18.637		0	0	0		75.368	0	18.637
																			RFI-ps (kg/d)			0	0	0		13.327	0	3.124		13.327	0	3.124
																			Entry livewt (kg)			4.555	-2.363	0.728		6.888	0	0.7392		11.443	-2.363	1.4672
					See separate sheets for different carbon price effects														RFI-f (kg/d)			0	41.155	0		0	0	0		0	41.155	0
																			Sale livewt (kg)			0	3.159	0		0	0	0.5152		0	3.159	0.5152
																			Dressing %			0	0	0		0	0	0		0	0	0
																			Carcase meat %			0	0	0		0	0	0		0	0	0
																		Carcase fat depth (mm)				0	0	0		0	0	0		0	0	0
																			Carc. marbl. Score			0	0	0		0	0	0		0	0	0
																	RGHG-past (kg CO2-e)					0	0	0		0	0	0		0	0	0
																Residual GHG traits		RGHG-f (kg CO2-e)				0	0	0		0	0	0		0	0	0
																are not included			Cow livewt (kg)			0	0	4.491		0	0	0.5152		0	0	5.0062
																			Cow cond'n score			0	0	-32.61		0	0	0		0	0	-32.61
																			Calv. ease (d) (%)			0	0	0		0	0	0		0	0	0
																			Calv. ease (m) (%)			0	0	0		0	0	0		0	0	0						Carbon price
																			Cow weaning %			19.572	15.274	0.988		10.091	0	-0.43		29.663	15.274	0.558									$30 per tonne CO2-e
																			RFI-cs (kg/d)			0	0	0		0	0	0		0	0	0						Carbon price (per kg CO2-e):			0.03
																	RGHGcow- past (kg CO2-e)					0	0	0		0	0	0		0	0	0
																											Feed price
		Accumulating quantities for assessing production system effects:																									yng past ($ per MJ)		0.01625		nos are as in Table 1 of paper
																											yng flot ($ per MJ)		0.027
Graphed in Fig 3		Individual trait changes are from MTIndex (for the shown economic values)												Workings:													cow past ($ per MJ)		0.01625
														from BreedObject				from BreedObject				from BreedObject (see above)
		Breeding objective traits	Trait change	Value of trait change ($)	Assoc'd product change (kg)	Associated feed intake (to be costed) (MJ)			Associated kg CO2 (to be costed)					Econ. values ($)		Product per trait unit (kg st beef)		Feed per trait unit (MJ)(to be costed)				kg CO2 per trait unit
						Yng pasture	Yng feedlot	Cow pasture	Yng pasture	Yng feedlot	Cow pasture							Yng past	Yng flot	Cow past		Yng past	Yng flot	Cow past
		Weaning livewt (dir)	-0.45	0.0657	0	3.285	0	0.135	1.35585	0	0.15165			-0.146		0		-7.3	0	-0.3		-3.013	0	-0.337
		Weaning livewt (mat)	-0.868	0.796824	0	0	0	-70.742	0	0	-5.12467			-0.918		0		0	0	81.5		0	0	5.904
		RFI-p (kg/d)	-0.101	2.04576	0	-119.665	0	0	-7.61217	0	-1.88234			-20.255		0		1184.8	0	0		75.368	0	18.637
		RFI-ps (kg/d)	-0.101	0.044541	0	0	0	0	-1.34603	0	-0.315524			-0.441		0		0	0	0		13.327	0	3.124
		Entry livewt (kg)	-1.17	0.01521	0	-43.29	36.855	-9.828	-13.3883	2.76471	-1.71662			-0.013		0		37	-31.5	8.4		11.443	-2.363	1.4672
		RFI-f (kg/d)	-0.11	1.67552	0	0	-110.286	0	0	-4.52705	0			-15.232		0		0	1002.6	0		0	41.155	0
		Sale livewt (kg)	-5.48	-3.2058	-2.00489	0	-231.256	0	0	-17.3113	-2.8233			0.585		0.365857		0	42.2	0		0	3.159	0.5152
		Dressing %	0.05	0.7848	0.212697	0	0	0	0	0	0			15.696		4.25393		0	0	0		0	0	0
		Carcase meat %	0.33	4.158	1.12704	0	0	0	0	0	0			12.6		3.41527		0	0	0		0	0	0
		Carcase fat depth (mm)	0.08	0.06832	0	0	0	0	0	0	0			0.854		0		0	0	0		0	0	0
		Carc. marbl. Score	0.0230571	1.14303	0	0	0	0	0	0	0			49.5741		0		0	0	0		0	0	0
		RGHG-past (kg meth. weighted)	0	0	0	0	0	0	0	0	0			0		0		0	0	0		0	0	0
		RGHG-f (kg meth)	0	0	0	0	0	0	0	0	0			0		0		0	0	0		0	0	0
		Cow livewt (kg)	-13.13	9.67681	-3.50779	0	0	-954.551	0	0	-65.7314			-0.737		0.267158		0	0	72.7		0	0	5.0062
		Cow cond'n score	0	0	0	0	0	0	0	0	0			6.3525		0		0	0	-497		0	0	-32.61
		Calv. ease (d) (%)	1.08	4.9356	0	0	0	0	0	0	0			4.57		0		0	0	0		0	0	0
		Calv. ease (m) (%)	0.17	0.30413	0	0	0	0	0	0	0			1.789		0		0	0	0		0	0	0
		Cow weaning %	1.06	2.34578	2.2913	248.676	216.028	81.514	31.4428	16.1904	0.59148			2.213		2.16161		234.6	203.8	76.9		29.663	15.274	0.558
		RFI-cs (kg/d)	0	0	0	0	0	0	0	0	0			0		0		0	0	0		0	0	0
		RGHGcow-past (kg meth, weighted)	0	0	0	0	0	0	0	0	0			0		0		0	0	0		0	0	0
		Total :		24.8542	-1.88165	89.0062	-88.659	-953.472	10.4521	-2.88322	-76.8507
											Prediction of GHG before selection (uses Charmley et al 2015 or Johnson et al 1993)
											kg yng pasture feed:			1576.12		g methane (using 20.7 g/kg):			32625.8		kg methane:		32.6258		kgCO2 equiv.		913.522
											kg yngfeedlot feed:			1104.3		using J et al eqn 7							1.19964		(x 28)		33.5899
											kg cow past feed:			4024.88					83314.9				83.3149				2332.82
																														Johnson et al		Day_CH4_Pct = 9.90 - 1.54 LOI - 0.02 Day_DE_Pct								currently
				Before selection		(units are per cow)		(from BreedObject)																						(eqn 7)
																																Day_DE-Pct = 100 * Day_DE / Day_GE = 100 (M/D)/A*B								M/D	10
				product (kg)			yng past feed (MJ)			yng feedlot feed (MJ)			cow past feed (MJ)			net return (per cow) ($)			yng past GHG (as kg CO2)			yng flot GHG (as kg CO2)			cow past GHG (as kg CO2)							Day_DE = Day_ME / ME2DE_Conv = (Day_DMI * M/D)/A								A	1.234
				172.979			12609			11043			32199			398			913.522			33.5899			2332.82							Day_GE = GEConv* Day_DMI = B * Day_DMI								B	18.4
																																								A*B	22.7056
																																Ym = 0.01 Day_CH4_Pct							Day_DE_Pct		44.042
																																Ym = 1.11 Ym augmenting by 11% in the feedlot
		Getting after selection quantities for assessing production system effects:																																						LOI	2.32
									Change from												Change from selection											Day_CH4_kg = Ym (Day_GE)/MJ_kgCH4							Day_CH4_Pct		5.44636
						Before selection			selection		After selection							Before selection					After selection																	Ym	0.0604546
		Product (kg):				172.979			-1.88165		171.098			Yng animal past GHG (as kg CO2):				913.522			10.4521		923.974
		Young animal pasture feed (MJ):				12609			89.0062		12698			Yng animal flot GHG (as kg CO2):				33.5899			-2.88322		30.7067																	MJ_kgCH4	55.65
		Young animal feedlot feed (MJ):				11043			-88.659		10954.3			Yng animal total GHG (as kg CO2):				947.112			7.5689		954.681
		Young animal total feed (MJ):				23652			0.3472		23652.3			Cow past GHG (as kg CO2)				2332.82			-76.8507		2255.97																	before selection
		Cow pasture feed (MJ):				32199			-953.472		31245.5			Total GHG (as kg CO2):				3279.93			-69.2818		3210.65																	kg CH4		1.19964
		Total feed (MJ):				55851			-953.125		54897.9																													kgCO2equiv
		Net return ($):				398			24.8542		422.854																													(x 28)		33.5899
		Assessing production system effects:
						before selection			after selection			% change
		total product (kg)				172.979			171.098			-1.08779
		total feed (MJ)				55851			54897.9			-1.70655
		total GHG (as kg CO2)				3279.93			3210.65			-2.1123
		net return ($)				398			422.854			6.24478
		product per unit of feed (kg/MJ)				0.00309716			0.00311666			0.629506			Graphed in Fig 4
		GHG (as kg CO2) per unit of product (kg/kg)				18.9614			18.765			-1.03578
		GHG (as kg CO2) per unit of feed (kg/MJ)				0.0587264			0.058484			-0.412791
		Net return per unit of feed ($/MJ)				0.0071261			0.00770256			8.08938
		Net return per unit of GHG (as kg CO2) ($/kg)				0.121344			0.131704			8.53741

## Sheet: Feed fullcost, $40 carb, RFI in
					Production System Calculations
																						assumes global warming factor for methane is 28
					Feed prices as in Table 1, Carbon price $40 per tonne CO2 equiv.																	kg of assocd CO2 (per trait unit)(from BreedObject)
					association between RFI traits and GHG emission included																	pinch			non pinch					Total
																		B.O. trait				yng past	yng flot	cow past		yng past	yng flot	cow past		yng past	yng flot	cow past
																		Weaning livewt (dir)(kg)				-0.001	0	-0.069		-3.012	0	-0.268		-3.013	0	-0.337
					Notes:													Weaning livewt (mat)(kg)				0	0	1.938		0	0	3.966		0	0	5.904
					Assocns between RFI traits and GHG included in the calculated trait econ. values														RFI-p (kg/d)			75.368	0	18.637		0	0	0		75.368	0	18.637
																			RFI-ps (kg/d)			0	0	0		13.327	0	3.124		13.327	0	3.124
																			Entry livewt (kg)			4.555	-2.363	0.728		6.888	0	0.7392		11.443	-2.363	1.4672
					See separate sheets for different carbon price effects														RFI-f (kg/d)			0	41.155	0		0	0	0		0	41.155	0
																			Sale livewt (kg)			0	3.159	0		0	0	0.5152		0	3.159	0.5152
																			Dressing %			0	0	0		0	0	0		0	0	0
																			Carcase meat %			0	0	0		0	0	0		0	0	0
																		Carcase fat depth (mm)				0	0	0		0	0	0		0	0	0
																			Carc. marbl. Score			0	0	0		0	0	0		0	0	0
																	RGHG-past (kg CO2-e)					0	0	0		0	0	0		0	0	0
																Residual GHG traits		RGHG-f (kg CO2-e)				0	0	0		0	0	0		0	0	0
																are not included			Cow livewt (kg)			0	0	4.491		0	0	0.5152		0	0	5.0062
																			Cow cond'n score			0	0	-32.61		0	0	0		0	0	-32.61
																			Calv. ease (d) (%)			0	0	0		0	0	0		0	0	0
																			Calv. ease (m) (%)			0	0	0		0	0	0		0	0	0						Carbon price
																			Cow weaning %			19.572	15.274	0.988		10.091	0	-0.43		29.663	15.274	0.558									$40 per tonne CO2-e
																			RFI-cs (kg/d)			0	0	0		0	0	0		0	0	0						Carbon price (per kg CO2-e):			0.04
																	RGHGcow- past (kg CO2-e)					0	0	0		0	0	0		0	0	0
																											Feed price
		Accumulating quantities for assessing production system effects:																									yng past ($ per MJ)		0.01625		nos are as in Table 1 of paper
																											yng flot ($ per MJ)		0.027
Graphed in Fig 3		Individual trait changes are from MTIndex (for the shown economic values)												Workings:													cow past ($ per MJ)		0.01625
														from BreedObject				from BreedObject				from BreedObject (see above)
		Breeding objective traits	Trait change	Value of trait change ($)	Assoc'd product change (kg)	Associated feed intake (to be costed) (MJ)			Associated kg CO2 (to be costed)					Econ. values ($)		Product per trait unit (kg st beef)		Feed per trait unit (MJ)(to be costed)				kg CO2 per trait unit
						Yng pasture	Yng feedlot	Cow pasture	Yng pasture	Yng feedlot	Cow pasture							Yng past	Yng flot	Cow past		Yng past	Yng flot	Cow past
		Weaning livewt (dir)	-0.692	0.101032	0	5.0516	0	0.2076	2.085	0	0.233204			-0.146		0		-7.3	0	-0.3		-3.013	0	-0.337
		Weaning livewt (mat)	-0.868	0.825468	0	0	0	-70.742	0	0	-5.12467			-0.951		0		0	0	81.5		0	0	5.904
		RFI-p (kg/d)	-0.104	2.19378	0	-123.219	0	0	-7.83827	0	-1.93825			-21.094		0		1184.8	0	0		75.368	0	18.637
		RFI-ps (kg/d)	-0.102	0.059976	0	0	0	0	-1.35935	0	-0.318648			-0.588		0		0	0	0		13.327	0	3.124
		Entry livewt (kg)	-1.73	0.0865	0	-64.01	54.495	-14.532	-19.7964	4.08799	-2.53826			-0.05		0		37	-31.5	8.4		11.443	-2.363	1.4672
		RFI-f (kg/d)	-0.11	1.69037	0	0	-110.286	0	0	-4.52705	0			-15.367		0		0	1002.6	0		0	41.155	0
		Sale livewt (kg)	-6.28	-3.62356	-2.29758	0	-265.016	0	0	-19.8385	-3.23546			0.577		0.365857		0	42.2	0		0	3.159	0.5152
		Dressing %	0.05	0.7848	0.212697	0	0	0	0	0	0			15.696		4.25393		0	0	0		0	0	0
		Carcase meat %	0.32	4.032	1.09289	0	0	0	0	0	0			12.6		3.41527		0	0	0		0	0	0
		Carcase fat depth (mm)	0.07	0.05978	0	0	0	0	0	0	0			0.854		0		0	0	0		0	0	0
		Carc. marbl. Score	0.0230571	1.14303	0	0	0	0	0	0	0			49.5741		0		0	0	0		0	0	0
		RGHG-past (kg meth. weighted)	0	0	0	0	0	0	0	0	0			0		0		0	0	0		0	0	0
		RGHG-f (kg meth)	0	0	0	0	0	0	0	0	0			0		0		0	0	0		0	0	0
		Cow livewt (kg)	-14.04	10.7406	-3.7509	0	0	-1020.71	0	0	-70.287			-0.765		0.267158		0	0	72.7		0	0	5.0062
		Cow cond'n score	0	0	0	0	0	0	0	0	0			6.6006		0		0	0	-497		0	0	-32.61
		Calv. ease (d) (%)	1.09	4.9813	0	0	0	0	0	0	0			4.57		0		0	0	0		0	0	0
		Calv. ease (m) (%)	0.16	0.28624	0	0	0	0	0	0	0			1.789		0		0	0	0		0	0	0
		Cow weaning %	0.97	1.95649	2.09676	227.562	197.686	74.593	28.7731	14.8158	0.54126			2.017		2.16161		234.6	203.8	76.9		29.663	15.274	0.558
		RFI-cs (kg/d)	0	0	0	0	0	0	0	0	0			0		0		0	0	0		0	0	0
		RGHGcow-past (kg meth, weighted)	0	0	0	0	0	0	0	0	0			0		0		0	0	0		0	0	0
		Total :		25.3178	-2.64614	45.3844	-123.121	-1031.18	1.86409	-5.4618	-82.6679
											Prediction of GHG before selection (uses Charmley et al 2015 or Johnson et al 1993)
											kg yng pasture feed:			1576.12		g methane (using 20.7 g/kg):			32625.8		kg methane:		32.6258		kgCO2 equiv.		913.522
											kg yngfeedlot feed:			1104.3		using J et al eqn 7							1.19964		(x 28)		33.5899
											kg cow past feed:			4024.88					83314.9				83.3149				2332.82
																														Johnson et al		Day_CH4_Pct = 9.90 - 1.54 LOI - 0.02 Day_DE_Pct								currently
				Before selection		(units are per cow)		(from BreedObject)																						(eqn 7)
																																Day_DE-Pct = 100 * Day_DE / Day_GE = 100 (M/D)/A*B								M/D	10
				product (kg)			yng past feed (MJ)			yng feedlot feed (MJ)			cow past feed (MJ)			net return (per cow) ($)			yng past GHG (as kg CO2)			yng flot GHG (as kg CO2)			cow past GHG (as kg CO2)							Day_DE = Day_ME / ME2DE_Conv = (Day_DMI * M/D)/A								A	1.234
				172.979			12609			11043			32199			398			913.522			33.5899			2332.82							Day_GE = GEConv* Day_DMI = B * Day_DMI								B	18.4
																																								A*B	22.7056
																																Ym = 0.01 Day_CH4_Pct							Day_DE_Pct		44.042
																																Ym = 1.11 Ym augmenting by 11% in the feedlot
		Getting after selection quantities for assessing production system effects:																																						LOI	2.32
									Change from												Change from selection											Day_CH4_kg = Ym (Day_GE)/MJ_kgCH4							Day_CH4_Pct		5.44636
						Before selection			selection		After selection							Before selection					After selection																	Ym	0.0604546
		Product (kg):				172.979			-2.64614		170.333			Yng animal past GHG (as kg CO2):				913.522			1.86409		915.386
		Young animal pasture feed (MJ):				12609			45.3844		12654.4			Yng animal flot GHG (as kg CO2):				33.5899			-5.4618		28.1281																	MJ_kgCH4	55.65
		Young animal feedlot feed (MJ):				11043			-123.121		10919.9			Yng animal total GHG (as kg CO2):				947.112			-3.59771		943.514
		Young animal total feed (MJ):				23652			-77.7366		23574.3			Cow past GHG (as kg CO2)				2332.82			-82.6679		2250.15																	before selection
		Cow pasture feed (MJ):				32199			-1031.18		31167.8			Total GHG (as kg CO2):				3279.93			-86.2656		3193.66																	kg CH4		1.19964
		Total feed (MJ):				55851			-1108.92		54742.1																													kgCO2equiv
		Net return ($):				398			25.3178		423.318																													(x 28)		33.5899
		Assessing production system effects:
						before selection			after selection			% change
		total product (kg)				172.979			170.333			-1.52974
		total feed (MJ)				55851			54742.1			-1.98549
		total GHG (as kg CO2)				3279.93			3193.66			-2.6301
		net return ($)				398			423.318			6.36126
		product per unit of feed (kg/MJ)				0.00309716			0.00311156			0.464982			Graphed in Fig 4
		GHG (as kg CO2) per unit of product (kg/kg)				18.9614			18.7495			-1.11745
		GHG (as kg CO2) per unit of feed (kg/MJ)				0.0587264			0.0583402			-0.657669
		Net return per unit of feed ($/MJ)				0.0071261			0.00773295			8.51583
		Net return per unit of GHG (as kg CO2) ($/kg)				0.121344			0.132549			9.23423

## Sheet: Feed fullcost, $0 Carb, no RFI
					Production System Calculations
																							assumes global warming factor for methane is 28
					Feed prices as in Table 1, Carbon price $0 per tonne CO2 equiv.																		kg of assocd CO2 (per trait unit)(from BreedObject)
					association between RFI traits and GHG emission not included																		pinch			non pinch					Total
																			B.O. trait				yng past	yng flot	cow past		yng past	yng flot	cow past		yng past	yng flot	cow past
																			Weaning livewt (dir)(kg)				-0.001	0	-0.069		-3.012	0	-0.268		-3.013	0	-0.337
					Notes:														Weaning livewt (mat)(kg)				0	0	1.938		0	0	3.966		0	0	5.904
					Assocns between RFI traits & GHG excluded from the calculated econ. values															RFI-p (kg/d)			75.368	0	18.637		0	0	0		75.368	0	18.637
																				RFI-ps (kg/d)			0	0	0		13.327	0	3.124		13.327	0	3.124
																				Entry livewt (kg)			4.555	-2.363	0.728		6.888	0	0.7392		11.443	-2.363	1.4672
					See separate sheets for different carbon price effects															RFI-f (kg/d)			0	41.155	0		0	0	0		0	41.155	0
																				Sale livewt (kg)			0	3.159	0		0	0	0.5152		0	3.159	0.5152
																				Dressing %			0	0	0		0	0	0		0	0	0
																				Carcase meat %			0	0	0		0	0	0		0	0	0
																			Carcase fat depth (mm)				0	0	0		0	0	0		0	0	0
																				Carc. marbl. Score			0	0	0		0	0	0		0	0	0
																		RGHG-past (kg CO2-e)					0	0	0		0	0	0		0	0	0
																	Residual GHG traits		RGHG-f (kg CO2-e)				0	0	0		0	0	0		0	0	0
																	are not included			Cow livewt (kg)			0	0	4.491		0	0	0.5152		0	0	5.0062
																				Cow cond'n score			0	0	-32.61		0	0	0		0	0	-32.61
																				Calv. ease (d) (%)			0	0	0		0	0	0		0	0	0
																				Calv. ease (m) (%)			0	0	0		0	0	0		0	0	0					Carbon price
																				Cow weaning %			19.572	15.274	0.988		10.091	0	-0.43		29.663	15.274	0.558								$0 per tonne CO2-e
																				RFI-cs (kg/d)			0	0	0		0	0	0		0	0	0					Carbon pricet (per kg CO2-e):			0
																		RGHGcow- past (kg CO2-e)					0	0	0		0	0	0		0	0	0
																											Feed price
		Accumulating quantities for assessing production system effects:																									yng past ($ per MJ)		0.01625		nos are as in Table 1 of paper
																											yng flot ($ per MJ)		0.027
Graphed in Fig 3		Individual trait changes are from MTIndex (for the shown economic values)												Workings:													cow past ($ per MJ)		0.01625
														from BreedObject				from BreedObject				from BreedObject (see above)
		Breeding objective traits	Trait change	Value of trait change ($)	Assoc'd product change (kg)	Associated feed intake (to be costed) (MJ)			Associated kg CO2 (to be costed)					Econ. values ($)		Product per trait unit (kg st beef)		Feed per trait unit (MJ)(to be costed)				kg CO2 per trait unit
						Yng pasture	Yng feedlot	Cow pasture	Yng pasture	Yng feedlot	Cow pasture							Yng past	Yng flot	Cow past		Yng past	Yng flot	Cow past
		Weaning livewt (dir)	0.771266	0.0832967	0	-5.63024	0	-0.23138	-2.32382	0	-0.259916			0.108		0		-7.3	0	-0.3		-3.013	0	-0.337
		Weaning livewt (mat)	-0.948335	0.778583	0	0	0	-77.2893	0	0	-5.59897			-0.821		0		0	0	81.5		0	0	5.904
		RFI-p (kg/d)	-0.0904865	1.60496	0	-107.208	0	0	-6.81979	0	-1.6864			-17.737		0		1184.8	0	0		75.368	0	18.637
		RFI-ps (kg/d)	0	0	0	0	0	0	0	0	0			0		0		0	0	0		13.327	0	3.124
		Entry livewt (kg)	1.41449	0.13862	0	52.3362	-44.5565	11.8817	16.186	-3.34245	2.07534			0.098		0		37	-31.5	8.4		11.443	-2.363	1.4672
		RFI-f (kg/d)	-0.111662	1.65538	0	0	-111.952	0	0	-4.59543	0			-14.825		0		0	1002.6	0		0	41.155	0
		Sale livewt (kg)	-1.62229	-0.992843	-0.593527	0	-68.4607	0	0	-5.12482	-0.835805			0.612		0.365857		0	42.2	0		0	3.159	0.5152
		Dressing %	0.0447958	0.703114	0.190558	0	0	0	0	0	0			15.696		4.25393		0	0	0		0	0	0
		Carcase meat %	0.360298	4.53975	1.23052	0	0	0	0	0	0			12.6		3.41527		0	0	0		0	0	0
		Carcase fat depth (mm)	0.117537	0.100376	0	0	0	0	0	0	0			0.854		0		0	0	0		0	0	0
		Carc. marbl. Score	0.0230571	1.14303	0	0	0	0	0	0	0			49.5741		0		0	0	0		0	0	0
		RGHG-past (kg meth. weighted)	0	0	0	0	0	0	0	0	0			0		0		0	0	0		0	0	0
		RGHG-f (kg meth)	0	0	0	0	0	0	0	0	0			0		0		0	0	0		0	0	0
		Cow livewt (kg)	-8.66321	5.64841	-2.31445	0	0	-629.815	0	0	-43.3697			-0.652		0.267158		0	0	72.7		0	0	5.0062
		Cow cond'n score	0.0110829	0.0622162	0	0	0	-5.50821	0	0	-0.361414			5.6137		0		0	0	-497		0	0	-32.61
		Calv. ease (d) (%)	0.97061	4.43569	0	0	0	0	0	0	0			4.57		0		0	0	0		0	0	0
		Calv. ease (m) (%)	0.221299	0.395903	0	0	0	0	0	0	0			1.789		0		0	0	0		0	0	0
		Cow weaning %	1.28773	3.60951	2.78356	302.101	262.439	99.0264	38.1979	19.6688	0.718553			2.803		2.16161		234.6	203.8	76.9		29.663	15.274	0.558
		RFI-cs (kg/d)	0	0	0	0	0	0	0	0	0			0		0		0	0	0		0	0	0
		RGHGcow-past (kg meth, weighted)	0	0	0	0	0	0	0	0	0			0		0		0	0	0		0	0	0
		Total :		23.906	1.29666	241.599	37.4701	-601.936	45.2404	6.60608	-49.3183
											Prediction of GHG before selection (uses Charmley et al 2015 or Johnson et al 1993)
											kg yng pasture feed:			1576.12		g methane (using 20.7 g/kg):			32625.8		kg methane:		32.6258		kgCO2 equiv.		913.522
											kg yngfeedlot feed:			1104.3		using J et al Eqn 7							1.19964		(x 28)		33.5899
											kg cow past feed:			4024.88					83314.9				83.3149				2332.82
																														Johnson et al		Day_CH4_Pct = 9.90 - 1.54 LOI - 0.02 Day_DE_Pct								currently
				Before selection		(units are per cow)		(from BreedObject)																						(eqn 7)
																																Day_DE-Pct = 100 * Day_DE / Day_GE = 100 (M/D)/A*B								M/D	10
				product (kg)			yng past feed (MJ)			yng feedlot feed (MJ)			cow past feed (MJ)			net return (per cow) ($)			yng past GHG (as kg CO2)			yng flot GHG (as kg CO2)			cow past GHG (as kg CO2)							Day_DE = Day_ME / ME2DE_Conv = (Day_DMI * M/D)/A								A	1.234
				172.979			12609			11043			32199			398			913.522			33.5899			2332.82							Day_GE = GEConv* Day_DMI = B * Day_DMI								B	18.4
																																								A*B	22.7056
																																Ym = 0.01 Day_CH4_Pct							Day_DE_Pct		44.042
																																Ym = 1.11 Ym augmenting by 11% in the feedlot
		Getting after selection quantities for assessing production system effects:																																						LOI	2.32
									Change from												Change from selection											Day_CH4_kg = Ym (Day_GE)/MJ_kgCH4							Day_CH4_Pct		5.44636
						Before selection			selection		After selection							Before selection					After selection																	Ym	0.0604546
		Product (kg):				172.979			1.29666		174.276			Yng animal past GHG (as kg methane):				913.522			45.2404		958.762
		Young animal pasture feed (MJ):				12609			241.599		12850.6			Yng animal flot GHG (as kg methane):				33.5899			6.60608		40.196																	MJ_kgCH4	55.65
		Young animal feedlot feed (MJ):				11043			37.4701		11080.5			Yng animal total GHG (as kg methane):				947.112			51.8464		998.958
		Young animal total feed (MJ):				23652			279.069		23931.1			Cow past GHG (as kg methane)				2332.82			-49.3183		2283.5																	before selection
		Cow pasture feed (MJ):				32199			-601.936		31597.1			Total GHG (as kg methane):				3279.93			2.52808		3282.46																	kg CH4		1.19964
		Total feed (MJ):				55851			-322.867		55528.1																													kgCO2equiv
		Net return ($):				398			23.906		421.906																													(x 28)		33.5899
		Assessing production system effects:
						before selection			after selection			% change
		total product (kg)				172.979			174.276			0.749605
		total feed (MJ)				55851			55528.1			-0.578086
		total GHG (as kg methane)				3279.93			3282.46			0.0770774
		net return ($)				398			421.906			6.00653
		product per unit of feed (kg/MJ)				0.00309716			0.00313852			1.33541			Graphed in Fig 4
		GHG (as kg methane) per unit of product (kg/kg)				18.9614			18.8348			-0.667524
		GHG (as kg methane) per unit of feed (kg/MJ)				0.0587264			0.0591134			0.658973
		Net return per unit of feed ($/MJ)				0.0071261			0.00759806			6.62291
		Net return per unit of GHG (as kg methane) ($/kg)				0.121344			0.128534			5.92489

## Sheet: Feed fullcost, $10 Carb, no RFI
					Production System Calculations
																						assumes global warming factor for methane is 28
					Feed prices as in Table 1, Carbon price $10 per tonne CO2 equiv.																	kg of assocd CO2 (per trait unit)(from BreedObject)
					association between RFI traits and GHG emission not included																	pinch			non pinch					Total
																		B.O. trait				yng past	yng flot	cow past		yng past	yng flot	cow past		yng past	yng flot	cow past
																		Weaning livewt (dir)(kg)				-0.001	0	-0.069		-3.012	0	-0.268		-3.013	0	-0.337
					Notes:													Weaning livewt (mat)(kg)				0	0	1.938		0	0	3.966		0	0	5.904
					Assocns between RFI traits & GHG excluded from the calculated econ.values														RFI-p (kg/d)			75.368	0	18.637		0	0	0		75.368	0	18.637
																			RFI-ps (kg/d)			0	0	0		13.327	0	3.124		13.327	0	3.124
																			Entry livewt (kg)			4.555	-2.363	0.728		6.888	0	0.7392		11.443	-2.363	1.4672
					See separate sheets for different carbon price effects														RFI-f (kg/d)			0	41.155	0		0	0	0		0	41.155	0
																			Sale livewt (kg)			0	3.159	0		0	0	0.5152		0	3.159	0.5152
																			Dressing %			0	0	0		0	0	0		0	0	0
																			Carcase meat %			0	0	0		0	0	0		0	0	0
																		Carcase fat depth (mm)				0	0	0		0	0	0		0	0	0
																			Carc. marbl. Score			0	0	0		0	0	0		0	0	0
																	RGHG-past (kg CO2-e)					0	0	0		0	0	0		0	0	0
																Residual GHG traits		RGHG-f (kg CO2-e)				0	0	0		0	0	0		0	0	0
																are not included			Cow livewt (kg)			0	0	4.491		0	0	0.5152		0	0	5.0062
																			Cow cond'n score			0	0	-32.61		0	0	0		0	0	-32.61
																			Calv. ease (d) (%)			0	0	0		0	0	0		0	0	0
																			Calv. ease (m) (%)			0	0	0		0	0	0		0	0	0						Carbon price
																			Cow weaning %			19.572	15.274	0.988		10.091	0	-0.43		29.663	15.274	0.558									$10 per tonne CO2-e
																			RFI-cs (kg/d)			0	0	0		0	0	0		0	0	0						Carbon price (per kg CO2-e):			0.01
																	RGHGcow- past (kg CO2-e)					0	0	0		0	0	0		0	0	0
																											Feed price
		Accumulating quantities for assessing production system effects:																									yng past ($ per MJ)		0.01625		nos are as in Table 1 of paper
																											yng flot ($ per MJ)		0.027
Graphed in Fig 3		Individual trait changes are from MTIndex (for the shown economic values)												Workings:													cow past ($ per MJ)		0.01625
														from BreedObject				from BreedObject				from BreedObject (see above)
		Breeding objective traits	Trait change	Value of trait change ($)	Assoc'd product change (kg)	Associated feed intake (to be costed) (MJ)			Associated kg CO2 (to be costed)					Econ. values ($)		Product per trait unit (kg st beef)		Feed per trait unit (MJ)(to be costed)				kg CO2 per trait unit
						Yng pasture	Yng feedlot	Cow pasture	Yng pasture	Yng feedlot	Cow pasture							Yng past	Yng flot	Cow past		Yng past	Yng flot	Cow past
		Weaning livewt (dir)	0.057	0.006213	0	-0.4161	0	-0.0171	-0.171741	0	-0.019209			0.109		0		-7.3	0	-0.3		-3.013	0	-0.337
		Weaning livewt (mat)	-0.864	0.736992	0	0	0	-70.416	0	0	-5.10106			-0.853		0		0	0	81.5		0	0	5.904
		RFI-p (kg/d)	-0.092	1.6318	0	-109.002	0	0	-6.93386	0	-1.7146			-17.737		0		1184.8	0	0		75.368	0	18.637
		RFI-ps (kg/d)	0	0	0	0	0	0	0	0	0			0		0		0	0	0		13.327	0	3.124
		Entry livewt (kg)	0.016	0.0012	0	0.592	-0.504	0.1344	0.183088	-0.037808	0.0234752			0.075		0		37	-31.5	8.4		11.443	-2.363	1.4672
		RFI-f (kg/d)	-0.1	1.4825	0	0	-100.26	0	0	-4.1155	0			-14.825		0		0	1002.6	0		0	41.155	0
		Sale livewt (kg)	-3.76	-2.21088	-1.37562	0	-158.672	0	0	-11.8778	-1.93715			0.588		0.365857		0	42.2	0		0	3.159	0.5152
		Dressing %	0.05	0.7848	0.212697	0	0	0	0	0	0			15.696		4.25393		0	0	0		0	0	0
		Carcase meat %	0.35	4.41	1.19535	0	0	0	0	0	0			12.6		3.41527		0	0	0		0	0	0
		Carcase fat depth (mm)	0.1	0.0854	0	0	0	0	0	0	0			0.854		0		0	0	0		0	0	0
		Carc. marbl. Score	0.02	0.991482	0	0	0	0	0	0	0			49.5741		0		0	0	0		0	0	0
		RGHG-past (kg meth. weighted)	0	0	0	0	0	0	0	0	0			0		0		0	0	0		0	0	0
		RGHG-f (kg meth)	0	0	0	0	0	0	0	0	0			0		0		0	0	0		0	0	0
		Cow livewt (kg)	-11.18	7.61358	-2.98683	0	0	-812.786	0	0	-55.9693			-0.681		0.267158		0	0	72.7		0	0	5.0062
		Cow cond'n score	0.01	0.058556	0	0	0	-4.97	0	0	-0.3261			5.8556		0		0	0	-497		0	0	-32.61
		Calv. ease (d) (%)	1.05	4.7985	0	0	0	0	0	0	0			4.57		0		0	0	0		0	0	0
		Calv. ease (m) (%)	0.2	0.3578	0	0	0	0	0	0	0			1.789		0		0	0	0		0	0	0
		Cow weaning %	1.22	3.15126	2.63716	286.212	248.636	93.818	36.1889	18.6343	0.68076			2.583		2.16161		234.6	203.8	76.9		29.663	15.274	0.558
		RFI-cs (kg/d)	0	0	0	0	0	0	0	0	0			0		0		0	0	0		0	0	0
		RGHGcow-past (kg meth, weighted)	0	0	0	0	0	0	0	0	0			0		0		0	0	0		0	0	0
		Total :		23.8992	-0.31725	177.386	-10.8	-794.237	29.2664	2.60313	-64.3632
											Prediction of GHG before selection (uses Charmley et al 2015 or Johnson et al 1993)
											kg yng pasture feed:			1576.12		g methane (using 20.7 g/kg):			32625.8		kg methane:		32.6258		kgCO2 equiv.		913.522
											kg yngfeedlot feed:			1104.3		using J et al eqn 7							1.19964		(x 28)		33.5899
											kg cow past feed:			4024.88					83314.9				83.3149				2332.82
																														Johnson et al		Day_CH4_Pct = 9.90 - 1.54 LOI - 0.02 Day_DE_Pct								currently
				Before selection		(units are per cow)		(from BreedObject)																						(eqn 7)
																																Day_DE-Pct = 100 * Day_DE / Day_GE = 100 (M/D)/A*B								M/D	10
				product (kg)			yng past feed (MJ)			yng feedlot feed (MJ)			cow past feed (MJ)			net return (per cow) ($)			yng past GHG (as kg CO2)			yng flot GHG (as kg CO2)			cow past GHG (as kg CO2)							Day_DE = Day_ME / ME2DE_Conv = (Day_DMI * M/D)/A								A	1.234
				172.979			12609			11043			32199			398			913.522			33.5899			2332.82							Day_GE = GEConv* Day_DMI = B * Day_DMI								B	18.4
																																								A*B	22.7056
																																Ym = 0.01 Day_CH4_Pct							Day_DE_Pct		44.042
																																Ym = 1.11 Ym augmenting by 11% in the feedlot
		Getting after selection quantities for assessing production system effects:																																						LOI	2.32
									Change from												Change from selection											Day_CH4_kg = Ym (Day_GE)/MJ_kgCH4							Day_CH4_Pct		5.44636
						Before selection			selection		After selection							Before selection					After selection																	Ym	0.0604546
		Product (kg):				172.979			-0.31725		172.662			Yng animal past GHG (as kg CO2):				913.522			29.2664		942.788
		Young animal pasture feed (MJ):				12609			177.386		12786.4			Yng animal flot GHG (as kg CO2):				33.5899			2.60313		36.1931																	MJ_kgCH4	55.65
		Young animal feedlot feed (MJ):				11043			-10.8		11032.2			Yng animal total GHG (as kg CO2):				947.112			31.8695		978.981
		Young animal total feed (MJ):				23652			166.586		23818.6			Cow past GHG (as kg CO2)				2332.82			-64.3632		2268.45																	before selection
		Cow pasture feed (MJ):				32199			-794.237		31404.8			Total GHG (as kg CO2):				3279.93			-32.4937		3247.44																	kg CH4		1.19964
		Total feed (MJ):				55851			-627.65		55223.3																													kgCO2equiv
		Net return ($):				398			23.8992		421.899																													(x 28)		33.5899
		Assessing production system effect:
						before selection			after selection			% change
		total product (kg)				172.979			172.662			-0.183404
		total feed (MJ)				55851			55223.3			-1.12379
		total GHG (as kg CO2)				3279.93			3247.44			-0.990683
		net return ($)				398			421.899			6.00483			Graphed in Fig 4
		product per unit of feed (kg/MJ)				0.00309716			0.00312662			0.951079
		GHG (as kg CO2) per unit of product (kg/kg)				18.9614			18.808			-0.808763
		GHG (as kg CO2) per unit of feed (kg/MJ)				0.0587264			0.0588055			0.134624
		Net return per unit of feed ($/MJ)				0.0071261			0.00763987			7.20964
		Net return per unit of GHG (as kg CO2) ($/kg)				0.121344			0.129918			7.06551

## Sheet: Feed fullcost, $20 Carb, no RFI
					Production System Calculations
																						assumes global warming factor for methane is 28
					Feed prices as in Table 1, Carbon price $20 per tonne CO2 equiv.																	kg of assocd CO2 (per trait unit)(from BreedObject)
					association between RFI traits and GHG emission not included																	pinch			non pinch					Total
																		B.O. trait				yng past	yng flot	cow past		yng past	yng flot	cow past		yng past	yng flot	cow past
																		Weaning livewt (dir)(kg)				-0.001	0	-0.069		-3.012	0	-0.268		-3.013	0	-0.337
					Notes:													Weaning livewt (mat)(kg)				0	0	1.938		0	0	3.966		0	0	5.904
					Assocns between RFI traits & GHG excluded from the calculated econ.values														RFI-p (kg/d)			75.368	0	18.637		0	0	0		75.368	0	18.637
																			RFI-ps (kg/d)			0	0	0		13.327	0	3.124		13.327	0	3.124
																			Entry livewt (kg)			4.555	-2.363	0.728		6.888	0	0.7392		11.443	-2.363	1.4672
					See separate sheets for different carbon price effects														RFI-f (kg/d)			0	41.155	0		0	0	0		0	41.155	0
																			Sale livewt (kg)			0	3.159	0		0	0	0.5152		0	3.159	0.5152
																			Dressing %			0	0	0		0	0	0		0	0	0
																			Carcase meat %			0	0	0		0	0	0		0	0	0
																		Carcase fat depth (mm)				0	0	0		0	0	0		0	0	0
																			Carc. marbl. Score			0	0	0		0	0	0		0	0	0
																	RGHG-past (kg CO2-e)					0	0	0		0	0	0		0	0	0
																Residual GHG traits		RGHG-f (kg CO2-e)				0	0	0		0	0	0		0	0	0
																are not included			Cow livewt (kg)			0	0	4.491		0	0	0.5152		0	0	5.0062
																			Cow cond'n score			0	0	-32.61		0	0	0		0	0	-32.61
																			Calv. ease (d) (%)			0	0	0		0	0	0		0	0	0
																			Calv. ease (m) (%)			0	0	0		0	0	0		0	0	0						Carbon price
																			Cow weaning %			19.572	15.274	0.988		10.091	0	-0.43		29.663	15.274	0.558									$20 per tonne CO2-e
																			RFI-cs (kg/d)			0	0	0		0	0	0		0	0	0						Carbon price (per kg CO2-e):			0.02
																	RGHGcow- past (kg CO2-e)					0	0	0		0	0	0		0	0	0
																											Feed price
		Accumulating quantities for assessing production system effects:																									yng past ($ per MJ)		0.01625		nos are as in Table 1 of paper
																											yng flot ($ per MJ)		0.027
Graphed in Fig 3		Individual trait changes are from MTIndex (for the shown economic values)												Workings:													cow past ($ per MJ)		0.01625
														from BreedObject				from BreedObject				from BreedObject (see above)
		Breeding objective traits	Trait change	Value of trait change ($)	Assoc'd product change (kg)	Associated feed intake (to be costed) (MJ)			Associated kg CO2 (to be costed)					Econ. values ($)		Product per trait unit (kg st beef)		Feed per trait unit (MJ)(to be costed)				kg CO2 per trait unit
						Yng pasture	Yng feedlot	Cow pasture	Yng pasture	Yng feedlot	Cow pasture							Yng past	Yng flot	Cow past		Yng past	Yng flot	Cow past
		Weaning livewt (dir)	-0.215	0.031605	0	1.5695	0	0.0645	0.647795	0	0.072455			-0.147		0		-7.3	0	-0.3		-3.013	0	-0.337
		Weaning livewt (mat)	-0.873	0.773478	0	0	0	-71.1495	0	0	-5.15419			-0.886		0		0	0	81.5		0	0	5.904
		RFI-p (kg/d)	-0.091	1.61407	0	-107.817	0	0	-6.85849	0	-1.69597			-17.737		0		1184.8	0	0		75.368	0	18.637
		RFI-ps (kg/d)	0	0	0	0	0	0	0	0	0			0		0		0	0	0		13.327	0	3.124
		Entry livewt (kg)	-0.603	-0.014472	0	-22.311	18.9945	-5.0652	-6.90013	1.42489	-0.884722			0.024		0		37	-31.5	8.4		11.443	-2.363	1.4672
		RFI-f (kg/d)	-0.1	1.4825	0	0	-100.26	0	0	-4.1155	0			-14.825		0		0	1002.6	0		0	41.155	0
		Sale livewt (kg)	-4.7	-2.7918	-1.71953	0	-198.34	0	0	-14.8473	-2.42144			0.594		0.365857		0	42.2	0		0	3.159	0.5152
		Dressing %	0.0473673	0.743477	0.201497	0	0	0	0	0	0			15.696		4.25393		0	0	0		0	0	0
		Carcase meat %	0.34	4.284	1.16119	0	0	0	0	0	0			12.6		3.41527		0	0	0		0	0	0
		Carcase fat depth (mm)	0.1	0.0854	0	0	0	0	0	0	0			0.854		0		0	0	0		0	0	0
		Carc. marbl. Score	0.0223418	1.10757	0	0	0	0	0	0	0			49.5741		0		0	0	0		0	0	0
		RGHG-past (kg meth. weighted)	0	0	0	0	0	0	0	0	0			0		0		0	0	0		0	0	0
		RGHG-f (kg meth)	0	0	0	0	0	0	0	0	0			0		0		0	0	0		0	0	0
		Cow livewt (kg)	-12.32	8.73488	-3.29139	0	0	-895.664	0	0	-61.6764			-0.709		0.267158		0	0	72.7		0	0	5.0062
		Cow cond'n score	0	0	0	0	0	0	0	0	0			6.1039		0		0	0	-497		0	0	-32.61
		Calv. ease (d) (%)	1.08	4.9356	0	0	0	0	0	0	0			4.57		0		0	0	0		0	0	0
		Calv. ease (m) (%)	0.19	0.33991	0	0	0	0	0	0	0			1.789		0		0	0	0		0	0	0
		Cow weaning %	1.16	2.7956	2.50746	272.136	236.408	89.204	34.4091	17.7178	0.64728			2.41		2.16161		234.6	203.8	76.9		29.663	15.274	0.558
		RFI-cs (kg/d)	0	0	0	0	0	0	0	0	0			0		0		0	0	0		0	0	0
		RGHGcow-past (kg meth, weighted)	0	0	0	0	0	0	0	0	0			0		0		0	0	0		0	0	0
		Total :		24.1218	-1.14076	143.578	-43.1975	-882.61	21.2983	0.179929	-71.113
											Prediction of GHG before selection (uses Charmley et al 2015 or Johnson et al 1993)
											kg yng pasture feed:			1576.12		g methane (using 20.7 g/kg):			32625.8		kg methane:		32.6258		kgCO2 equiv.		913.522
											kg yngfeedlot feed:			1104.3		using J et al eqn 7							1.19964		(x 28)		33.5899
											kg cow past feed:			4024.88					83314.9				83.3149				2332.82
																														Johnson et al		Day_CH4_Pct = 9.90 - 1.54 LOI - 0.02 Day_DE_Pct								currently
				Before selection		(units are per cow)		(from BreedObject)																						(eqn 7)
																																Day_DE-Pct = 100 * Day_DE / Day_GE = 100 (M/D)/A*B								M/D	10
				product (kg)			yng past feed (MJ)			yng feedlot feed (MJ)			cow past feed (MJ)			net return (per cow) ($)			yng past GHG (as kg CO2)			yng flot GHG (as kg CO2)			cow past GHG (as kg CO2)							Day_DE = Day_ME / ME2DE_Conv = (Day_DMI * M/D)/A								A	1.234
				172.979			12609			11043			32199			398			913.522			33.5899			2332.82							Day_GE = GEConv* Day_DMI = B * Day_DMI								B	18.4
																																								A*B	22.7056
																																Ym = 0.01 Day_CH4_Pct							Day_DE_Pct		44.042
																																Ym = 1.11 Ym augmenting by 11% in the feedlot
		Getting after selection quantities for assessing production system effects:																																						LOI	2.32
									Change from												Change from selection											Day_CH4_kg = Ym (Day_GE)/MJ_kgCH4							Day_CH4_Pct		5.44636
						Before selection			selection		After selection							Before selection					After selection																	Ym	0.0604546
		Product (kg):				172.979			-1.14076		171.839			Yng animal past GHG (as kg CO2):				913.522			21.2983		934.82
		Young animal pasture feed (MJ):				12609			143.578		12752.6			Yng animal flot GHG (as kg CO2):				33.5899			0.179929		33.7699																	MJ_kgCH4	55.65
		Young animal feedlot feed (MJ):				11043			-43.1975		10999.8			Yng animal total GHG (as kg CO2):				947.112			21.4782		968.59
		Young animal total feed (MJ):				23652			100.38		23752.4			Cow past GHG (as kg CO2)				2332.82			-71.113		2261.7																	before selection
		Cow pasture feed (MJ):				32199			-882.61		31316.4			Total GHG (as kg CO2):				3279.93			-49.6348		3230.29																	kg CH4		1.19964
		Total feed (MJ):				55851			-782.23		55068.8																													kgCO2equiv
		Net return ($):				398			24.1218		422.122																													(x 28)		33.5899
		Assessing production system effects:
						before selection			after selection			% change
		total product (kg)				172.979			171.839			-0.65948
		total feed (MJ)				55851			55068.8			-1.40057
		total GHG (as kg CO2)				3279.93			3230.29			-1.51329
		net return ($)				398			422.122			6.06076
		product per unit of feed (kg/MJ)				0.00309716			0.00312044			0.751613			Graphed in Fig 4
		GHG (as kg CO2) per unit of product (kg/kg)				18.9614			18.7984			-0.859476
		GHG (as kg CO2) per unit of feed (kg/MJ)				0.0587264			0.0586593			-0.114323
		Net return per unit of feed ($/MJ)				0.0071261			0.00766536			7.56731
		Net return per unit of GHG (as kg CO2) ($/kg)				0.121344			0.130676			7.69042

## Sheet: Feed fullcost, $30 Carb, no RFI
					Production System Calculations
																						assumes global warming factor for methane is 28
					Feed prices as in Table 1, Carbon price $30 per tonne CO2 equiv.																	kg of assocd CO2 (per trait unit)(from BreedObject)
					association between RFI traits and GHG emission not included																	pinch			non pinch					Total
																		B.O. trait				yng past	yng flot	cow past		yng past	yng flot	cow past		yng past	yng flot	cow past
																		Weaning livewt (dir)(kg)				-0.001	0	-0.069		-3.012	0	-0.268		-3.013	0	-0.337
					Notes:													Weaning livewt (mat)(kg)				0	0	1.938		0	0	3.966		0	0	5.904
					Assocns between RFI traits & GHG excluded from the calculated trait econ.values														RFI-p (kg/d)			75.368	0	18.637		0	0	0		75.368	0	18.637
																			RFI-ps (kg/d)			0	0	0		13.327	0	3.124		13.327	0	3.124
																			Entry livewt (kg)			4.555	-2.363	0.728		6.888	0	0.7392		11.443	-2.363	1.4672
					See separate sheets for different carbon price effects														RFI-f (kg/d)			0	41.155	0		0	0	0		0	41.155	0
																			Sale livewt (kg)			0	3.159	0		0	0	0.5152		0	3.159	0.5152
																			Dressing %			0	0	0		0	0	0		0	0	0
																			Carcase meat %			0	0	0		0	0	0		0	0	0
																		Carcase fat depth (mm)				0	0	0		0	0	0		0	0	0
																			Carc. marbl. Score			0	0	0		0	0	0		0	0	0
																	RGHG-past (kg CO2-e)					0	0	0		0	0	0		0	0	0
																Residual GHG traits		RGHG-f (kg CO2-e)				0	0	0		0	0	0		0	0	0
																are not included			Cow livewt (kg)			0	0	4.491		0	0	0.5152		0	0	5.0062
																			Cow cond'n score			0	0	-32.61		0	0	0		0	0	-32.61
																			Calv. ease (d) (%)			0	0	0		0	0	0		0	0	0
																			Calv. ease (m) (%)			0	0	0		0	0	0		0	0	0						Carbon price
																			Cow weaning %			19.572	15.274	0.988		10.091	0	-0.43		29.663	15.274	0.558									$30 per tonne CO2-e
																			RFI-cs (kg/d)			0	0	0		0	0	0		0	0	0						Carbon price (per kg CO2-e):			0.03
																	RGHGcow- past (kg CO2-e)					0	0	0		0	0	0		0	0	0
																											Feed price
		Accumulating quantities for assessing production system effects:																									yng past ($ per MJ)		0.01625		nos are as in Table 1 of paper
																											yng flot ($ per MJ)		0.027
Graphed in Fig 3		Individual trait changes are from MTIndex (for the shown economic values)												Workings:													cow past ($ per MJ)		0.01625
														from BreedObject				from BreedObject				from BreedObject (see above)
		Breeding objective traits	Trait change	Value of trait change ($)	Assoc'd product change (kg)	Associated feed intake (to be costed) (MJ)			Associated kg CO2 (to be costed)					Econ. values ($)		Product per trait unit (kg st beef)		Feed per trait unit (MJ)(to be costed)				kg CO2 per trait unit
						Yng pasture	Yng feedlot	Cow pasture	Yng pasture	Yng feedlot	Cow pasture							Yng past	Yng flot	Cow past		Yng past	Yng flot	Cow past
		Weaning livewt (dir)	-0.48	0.07008	0	3.504	0	0.144	1.44624	0	0.16176			-0.146		0		-7.3	0	-0.3		-3.013	0	-0.337
		Weaning livewt (mat)	-0.879	0.806922	0	0	0	-71.6385	0	0	-5.18962			-0.918		0		0	0	81.5		0	0	5.904
		RFI-p (kg/d)	-0.091	1.61407	0	-107.817	0	0	-6.85849	0	-1.69597			-17.737		0		1184.8	0	0		75.368	0	18.637
		RFI-ps (kg/d)	0	0	0	0	0	0	0	0	0			0		0		0	0	0		13.327	0	3.124
		Entry livewt (kg)	-1.206	0.015678	0	-44.622	37.989	-10.1304	-13.8003	2.84978	-1.76944			-0.013		0		37	-31.5	8.4		11.443	-2.363	1.4672
		RFI-f (kg/d)	-0.1	1.4825	0	0	-100.26	0	0	-4.1155	0			-14.825		0		0	1002.6	0		0	41.155	0
		Sale livewt (kg)	-5.6	-3.276	-2.0488	0	-236.32	0	0	-17.6904	-2.88512			0.585		0.365857		0	42.2	0		0	3.159	0.5152
		Dressing %	0.05	0.7848	0.212697	0	0	0	0	0	0			15.696		4.25393		0	0	0		0	0	0
		Carcase meat %	0.33	4.158	1.12704	0	0	0	0	0	0			12.6		3.41527		0	0	0		0	0	0
		Carcase fat depth (mm)	0.09	0.07686	0	0	0	0	0	0	0			0.854		0		0	0	0		0	0	0
		Carc. marbl. Score	0.0230571	1.14303	0	0	0	0	0	0	0			49.5741		0		0	0	0		0	0	0
		RGHG-past (kg meth. weighted)	0	0	0	0	0	0	0	0	0			0		0		0	0	0		0	0	0
		RGHG-f (kg meth)	0	0	0	0	0	0	0	0	0			0		0		0	0	0		0	0	0
		Cow livewt (kg)	-13.41	9.88317	-3.58259	0	0	-974.907	0	0	-67.1331			-0.737		0.267158		0	0	72.7		0	0	5.0062
		Cow cond'n score	0	0	0	0	0	0	0	0	0			6.3525		0		0	0	-497		0	0	-32.61
		Calv. ease (d) (%)	1.1	5.027	0	0	0	0	0	0	0			4.57		0		0	0	0		0	0	0
		Calv. ease (m) (%)	0.17	0.30413	0	0	0	0	0	0	0			1.789		0		0	0	0		0	0	0
		Cow weaning %	1.09	2.41217	2.35615	255.714	222.142	83.821	32.3327	16.6487	0.60822			2.213		2.16161		234.6	203.8	76.9		29.663	15.274	0.558
		RFI-cs (kg/d)	0	0	0	0	0	0	0	0	0			0		0		0	0	0		0	0	0
		RGHGcow-past (kg meth, weighted)	0	0	0	0	0	0	0	0	0			0		0		0	0	0		0	0	0
		Total :		24.5024	-1.9355	106.779	-76.449	-972.711	13.1202	-2.30746	-77.9033
											Prediction of GHG before selection (uses Charmley et al 2015 or Johnson et al 1993)
											kg yng pasture feed:			1576.12		g methane (using 20.7 g/kg):			32625.8		kg methane:		32.6258		kgCO2 equiv.		913.522
											kg yngfeedlot feed:			1104.3		using J et al eqn 7							1.19964		(x 28)		33.5899
											kg cow past feed:			4024.88					83314.9				83.3149				2332.82
																														Johnson et al		Day_CH4_Pct = 9.90 - 1.54 LOI - 0.02 Day_DE_Pct								currently
				Before selection		(units are per cow)		(from BreedObject)																						(eqn 7)
																																Day_DE-Pct = 100 * Day_DE / Day_GE = 100 (M/D)/A*B								M/D	10
				product (kg)			yng past feed (MJ)			yng feedlot feed (MJ)			cow past feed (MJ)			net return (per cow) ($)			yng past GHG (as kg CO2)			yng flot GHG (as kg CO2)			cow past GHG (as kg CO2)							Day_DE = Day_ME / ME2DE_Conv = (Day_DMI * M/D)/A								A	1.234
				172.979			12609			11043			32199			398			913.522			33.5899			2332.82							Day_GE = GEConv* Day_DMI = B * Day_DMI								B	18.4
																																								A*B	22.7056
																																Ym = 0.01 Day_CH4_Pct							Day_DE_Pct		44.042
																																Ym = 1.11 Ym augmenting by 11% in the feedlot
		Getting after selection quantities for assessing production system effects:																																						LOI	2.32
									Change from												Change from selection											Day_CH4_kg = Ym (Day_GE)/MJ_kgCH4							Day_CH4_Pct		5.44636
						Before selection			selection		After selection							Before selection					After selection																	Ym	0.0604546
		Product (kg):				172.979			-1.9355		171.044			Yng animal past GHG (as kg CO2):				913.522			13.1202		926.642
		Young animal pasture feed (MJ):				12609			106.779		12715.8			Yng animal flot GHG (as kg CO2):				33.5899			-2.30746		31.2825																	MJ_kgCH4	55.65
		Young animal feedlot feed (MJ):				11043			-76.449		10966.6			Yng animal total GHG (as kg CO2):				947.112			10.8127		957.925
		Young animal total feed (MJ):				23652			30.3302		23682.3			Cow past GHG (as kg CO2)				2332.82			-77.9033		2254.91																	before selection
		Cow pasture feed (MJ):				32199			-972.711		31226.3			Total GHG (as kg CO2):				3279.93			-67.0906		3212.84																	kg CH4		1.19964
		Total feed (MJ):				55851			-942.381		54908.6																													kgCO2equiv
		Net return ($):				398			24.5024		422.502																													(x 28)		33.5899
		Assessing production system effects:
						before selection			after selection			% change
		total product (kg)				172.979			171.044			-1.11892
		total feed (MJ)				55851			54908.6			-1.68731
		total GHG (as kg CO2)				3279.93			3212.84			-2.04549
		net return ($)				398			422.502			6.15638
		product per unit of feed (kg/MJ)				0.00309716			0.00311506			0.578146			Graphed in Fig 4
		GHG (as kg CO2) per unit of product (kg/kg)				18.9614			18.7837			-0.937052
		GHG (as kg CO2) per unit of feed (kg/MJ)				0.0587264			0.0585125			-0.364324
		Net return per unit of feed ($/MJ)				0.0071261			0.00769465			7.97832
		Net return per unit of GHG (as kg CO2) ($/kg)				0.121344			0.131504			8.37315

## Sheet: Feed fullcost, $40 Carb, no RFI
					Production System Calculations
																						assumes global warming factor for methane is 28
					Feed prices as in Table 1, Carbon price $40 per tonne CO2 equiv.																	kg of assocd CO2 (per trait unit)(from BreedObject)
					association between RFI traits and GHG emission not included																	pinch			non pinch					Total
																		B.O. trait				yng past	yng flot	cow past		yng past	yng flot	cow past		yng past	yng flot	cow past
																		Weaning livewt (dir)(kg)				-0.001	0	-0.069		-3.012	0	-0.268		-3.013	0	-0.337
					Notes:													Weaning livewt (mat)(kg)				0	0	1.938		0	0	3.966		0	0	5.904
					Assocns between RFI traits & GHG excluded from the calculated trait econ.values														RFI-p (kg/d)			75.368	0	18.637		0	0	0		75.368	0	18.637
																			RFI-ps (kg/d)			0	0	0		13.327	0	3.124		13.327	0	3.124
																			Entry livewt (kg)			4.555	-2.363	0.728		6.888	0	0.7392		11.443	-2.363	1.4672
					See separate sheets for different carbon price effects														RFI-f (kg/d)			0	41.155	0		0	0	0		0	41.155	0
																			Sale livewt (kg)			0	3.159	0		0	0	0.5152		0	3.159	0.5152
																			Dressing %			0	0	0		0	0	0		0	0	0
																			Carcase meat %			0	0	0		0	0	0		0	0	0
																		Carcase fat depth (mm)				0	0	0		0	0	0		0	0	0
																			Carc. marbl. Score			0	0	0		0	0	0		0	0	0
																	RGHG-past (kg CO2-e)					0	0	0		0	0	0		0	0	0
																Residual GHG traits		RGHG-f (kg CO2-e)				0	0	0		0	0	0		0	0	0
																are not included			Cow livewt (kg)			0	0	4.491		0	0	0.5152		0	0	5.0062
																			Cow cond'n score			0	0	-32.61		0	0	0		0	0	-32.61
																			Calv. ease (d) (%)			0	0	0		0	0	0		0	0	0
																			Calv. ease (m) (%)			0	0	0		0	0	0		0	0	0						Carbon price
																			Cow weaning %			19.572	15.274	0.988		10.091	0	-0.43		29.663	15.274	0.558									$40 per tonne CO2-e
																			RFI-cs (kg/d)			0	0	0		0	0	0		0	0	0						Carbon price (per kg CO2-e):			0.04
																	RGHGcow- past (kg CO2-e)					0	0	0		0	0	0		0	0	0
																											Feed price
		Accumulating quantities for assessing production system effects:																									yng past ($ per MJ)		0.01625		nos are as in Table 1 of paper
																											yng flot ($ per MJ)		0.027
Graphed in Fig 3		Individual trait changes are from MTIndex (for the shown economic values)												Workings:													cow past ($ per MJ)		0.01625
														from BreedObject				from BreedObject				from BreedObject (see above)
		Breeding objective traits	Trait change	Value of trait change ($)	Assoc'd product change (kg)	Associated feed intake (to be costed) (MJ)			Associated kg CO2 (to be costed)					Econ. values ($)		Product per trait unit (kg st beef)		Feed per trait unit (MJ)(to be costed)				kg CO2 per trait unit
						Yng pasture	Yng feedlot	Cow pasture	Yng pasture	Yng feedlot	Cow pasture							Yng past	Yng flot	Cow past		Yng past	Yng flot	Cow past
		Weaning livewt (dir)	-0.734	0.107164	0	5.3582	0	0.2202	2.21154	0	0.247358			-0.146		0		-7.3	0	-0.3		-3.013	0	-0.337
		Weaning livewt (mat)	-0.883	0.839733	0	0	0	-71.9645	0	0	-5.21323			-0.951		0		0	0	81.5		0	0	5.904
		RFI-p (kg/d)	-0.091	1.61407	0	-107.817	0	0	-6.85849	0	-1.69597			-17.737		0		1184.8	0	0		75.368	0	18.637
		RFI-ps (kg/d)	0	0	0	0	0	0	0	0	0			0		0		0	0	0		13.327	0	3.124
		Entry livewt (kg)	-1.786	0.0893	0	-66.082	56.259	-15.0024	-20.4372	4.22032	-2.62042			-0.05		0		37	-31.5	8.4		11.443	-2.363	1.4672
		RFI-f (kg/d)	-0.1	1.4825	0	0	-100.26	0	0	-4.1155	0			-14.825		0		0	1002.6	0		0	41.155	0
		Sale livewt (kg)	-6.44	-3.71588	-2.35612	0	-271.768	0	0	-20.344	-3.31789			0.577		0.365857		0	42.2	0		0	3.159	0.5152
		Dressing %	0.05	0.7848	0.212697	0	0	0	0	0	0			15.696		4.25393		0	0	0		0	0	0
		Carcase meat %	0.32	4.032	1.09289	0	0	0	0	0	0			12.6		3.41527		0	0	0		0	0	0
		Carcase fat depth (mm)	0.09	0.07686	0	0	0	0	0	0	0			0.854		0		0	0	0		0	0	0
		Carc. marbl. Score	0.0230571	1.14303	0	0	0	0	0	0	0			49.5741		0		0	0	0		0	0	0
		RGHG-past (kg meth. weighted)	0	0	0	0	0	0	0	0	0			0		0		0	0	0		0	0	0
		RGHG-f (kg meth)	0	0	0	0	0	0	0	0	0			0		0		0	0	0		0	0	0
		Cow livewt (kg)	-14.41	11.0236	-3.84975	0	0	-1047.61	0	0	-72.1393			-0.765		0.267158		0	0	72.7		0	0	5.0062
		Cow cond'n score	0	0	0	0	0	0	0	0	0			6.6006		0		0	0	-497		0	0	-32.61
		Calv. ease (d) (%)	1.12	5.1184	0	0	0	0	0	0	0			4.57		0		0	0	0		0	0	0
		Calv. ease (m) (%)	0.16	0.28624	0	0	0	0	0	0	0			1.789		0		0	0	0		0	0	0
		Cow weaning %	1.02	2.05734	2.20484	239.292	207.876	78.438	30.2563	15.5795	0.56916			2.017		2.16161		234.6	203.8	76.9		29.663	15.274	0.558
		RFI-cs (kg/d)	0	0	0	0	0	0	0	0	0			0		0		0	0	0		0	0	0
		RGHGcow-past (kg meth, weighted)	0	0	0	0	0	0	0	0	0			0		0		0	0	0		0	0	0
		Total :		24.9392	-2.69545	70.7514	-107.893	-1055.92	5.17212	-4.65966	-84.1703
											Prediction of GHG before selection (uses Charmley et al 2015 or Johnson et al 1993)
											kg yng pasture feed:			1576.12		g methane (using 20.7 g/kg):			32625.8		kg methane:		32.6258		kgCO2 equiv.		913.522
											kg yngfeedlot feed:			1104.3		using J et al eqn 7							1.19964		(x 28)		33.5899
											kg cow past feed:			4024.88					83314.9				83.3149				2332.82
																														Johnson et al		Day_CH4_Pct = 9.90 - 1.54 LOI - 0.02 Day_DE_Pct								currently
				Before selection		(units are per cow)		(from BreedObject)																						(eqn 7)
																																Day_DE-Pct = 100 * Day_DE / Day_GE = 100 (M/D)/A*B								M/D	10
				product (kg)			yng past feed (MJ)			yng feedlot feed (MJ)			cow past feed (MJ)			net return (per cow) ($)			yng past GHG (as kg CO2)			yng flot GHG (as kg CO2)			cow past GHG (as kg CO2)							Day_DE = Day_ME / ME2DE_Conv = (Day_DMI * M/D)/A								A	1.234
				172.979			12609			11043			32199			398			913.522			33.5899			2332.82							Day_GE = GEConv* Day_DMI = B * Day_DMI								B	18.4
																																								A*B	22.7056
																																Ym = 0.01 Day_CH4_Pct							Day_DE_Pct		44.042
																																Ym = 1.11 Ym augmenting by 11% in the feedlot
		Getting after selection quantities for assessing production system effects:																																						LOI	2.32
									Change from												Change from selection											Day_CH4_kg = Ym (Day_GE)/MJ_kgCH4							Day_CH4_Pct		5.44636
						Before selection			selection		After selection							Before selection					After selection																	Ym	0.0604546
		Product (kg):				172.979			-2.69545		170.284			Yng animal past GHG (as kg CO2):				913.522			5.17212		918.694
		Young animal pasture feed (MJ):				12609			70.7514		12679.8			Yng animal flot GHG (as kg CO2):				33.5899			-4.65966		28.9303																	MJ_kgCH4	55.65
		Young animal feedlot feed (MJ):				11043			-107.893		10935.1			Yng animal total GHG (as kg CO2):				947.112			0.512454		947.624
		Young animal total feed (MJ):				23652			-37.1416		23614.9			Cow past GHG (as kg CO2)				2332.82			-84.1703		2248.65																	before selection
		Cow pasture feed (MJ):				32199			-1055.92		31143.1			Total GHG (as kg CO2):				3279.93			-83.6579		3196.27																	kg CH4		1.19964
		Total feed (MJ):				55851			-1093.06		54757.9																													kgCO2equiv
		Net return ($):				398			24.9392		422.939																													(x 28)		33.5899
		Assessing production system effects:
						before selection			after selection			% change
		total product (kg)				172.979			170.284			-1.55825
		total feed (MJ)				55851			54757.9			-1.9571
		total GHG (as kg CO2)				3279.93			3196.27			-2.5506
		net return ($)				398			422.939			6.26613
		product per unit of feed (kg/MJ)				0.00309716			0.00310976			0.406809			Graphed in Fig 4
		GHG (as kg CO2) per unit of product (kg/kg)				18.9614			18.7702			-1.00806
		GHG (as kg CO2) per unit of feed (kg/MJ)				0.0587264			0.0583709			-0.605352
		Net return per unit of feed ($/MJ)				0.0071261			0.0077238			8.38738
		Net return per unit of GHG (as kg CO2) ($/kg)				0.121344			0.132323			9.0475

[truncated: 12 more sheets: Feed 30%lower, $0 carb, RFI in, Feed 30%lower, $20carb, RFI in , Feed 30%lower, $40carb, RFI in, Feed 30%lower, $60 carb, RFI in, Feed 30%lower, $80 carb, RFI in, Feed 30%lower, $0 Carb, no RFI, Feed 30%lower, $20 Carb, no RFI, Feed 30%lower, $40 Carb, no RFI, Feed 30%lower, $60 Carb, no RFI, Feed 30%lower, $80 Carb, no RFI,  Zero feedcost, $0 Carb , Low weights, $20 Carb]
