# Supplementary material for: Methods and consequences of including reduction in greenhouse gas emission in beef cattle multiple-trait selection
Source: Genet Sel Evol. 2019 Apr 29;51:18. doi: 10.1186/s12711-019-0459-5 (PMC6489274; doi:10.1186/s12711-019-0459-5)
Supplement: Supplementary file 2 — Additional file 2. Further modelling. [file 12711_2019_459_MOESM2_ESM.xlsx]

## Sheet: Grain system, $0 carb, RFI in
																							assumes global warming factor for methane is 28
																							kg of assocd CO2 (per trait unit)(from BreedObject)
																							pinch			non pinch					Total
																							Yng flot (growing)	Yng flot (finishing)	cow past		Yng flot (growing)	Yng flot (finishing)	cow past		Yng flot (growing)	Yng flot (finishing)	cow past
					Further modelling														B.O. trait
																			Weaning livewt (dir)(kg)				-0.001	0	-0.069		-3.012	0	-0.268		-3.013	0	-0.337
					Production from feedlot														Weaning livewt (mat)(kg)				0	0	1.938		0	0	3.966		0	0	5.904
					Additional feed: yng growing $270/tonne, 10MJ/kgDM															RFI-p (kg/d)			75.368	0	18.637		0	0	0		75.368	0	18.637
					yng finishing $270/tonne, 10MJ/kgDM															RFI-ps (kg/d)			0	0	0		13.327	0	3.124		13.327	0	3.124
					cow $130/tonne, 8MJ/kgDM															Entry livewt (kg)			4.555	-2.363	0.728		6.888	0	0.7392		11.443	-2.363	1.4672
																				RFI-f (kg/d)			0	41.155	0		0	0	0		0	41.155	0
					Carbon price $0/tonne CO2 equiv.															Sale livewt (kg)			0	3.159	0		0	0	0.5152		0	3.159	0.5152
																				Dressing %			0	0	0		0	0	0		0	0	0
					association between RFI traits and GHG emission included															Carcase meat %			0	0	0		0	0	0		0	0	0
																			Carcase fat depth (mm)				0	0	0		0	0	0		0	0	0
					Notes:															Carc. marbl. Score			0	0	0		0	0	0		0	0	0
					Assocns between RFI traits & GHG included in calculated trait econ. values													RGHG-past (kg CO2-e)					0	0	0		0	0	0		0	0	0
																	Residual GHG traits		RGHG-f (kg CO2-e)				0	0	0		0	0	0		0	0	0
					See separate sheets for different carbon price effects												are not included			Cow livewt (kg)			0	0	4.491		0	0	0.5152		0	0	5.0062
																				Cow cond'n score			0	0	-32.61		0	0	0		0	0	-32.61
																				Calv. ease (d) (%)			0	0	0		0	0	0		0	0	0
																				Calv. ease (m) (%)			0	0	0		0	0	0		0	0	0					Carbon price
																				Cow weaning %			19.572	15.274	0.988		10.091	0	-0.43		29.663	15.274	0.558								$0 per tonne CO2-e
																				RFI-cs (kg/d)			0	0	0		0	0	0		0	0	0					Carbon price (per kg CO2-e):			0	$ per kg CO2-e
																		RGHGcow- past (kg CO2-e)					0	0	0		0	0	0		0	0	0
		Accumulating quantities for assessing production system effects:
														Workings:
		Individual trait changes are from MTIndex (for the shown economic values)
														from BreedObject				from BreedObject				from BreedObject (see above)
		Breeding objective traits	Trait change	Value of trait change ($)	Assoc'd product change (kg)	Associated feed intake (to be costed) (MJ)			Associated kg CO2 (to be costed)					Econ. values ($)		Product per trait unit (kg st beef)		Feed per trait unit (MJ)(to be costed)				kg CO2 per trait unit
						Yng flot (growing)	Yng flot (finishing)	Cow pasture	Yng flot (growing)	Yng flot (finishing)	Cow pasture							Yng flot (growing)	Yng flot (finishing)	Cow past		Yng flot (growing)	Yng flot (finishing)	Cow past
		Weaning livewt (dir)	-1.288	-0.010304	0	9.4024	0	0.3864	3.88074	0	0.434056			0.008		0		-7.3	0	-0.3		-3.013	0	-0.337
		Weaning livewt (mat)	-0.615	0.463095	0	0	0	-50.1225	0	0	-3.63096			-0.753		0		0	0	81.5		0	0	5.904
		RFI-p (kg/d)	-0.189	10.4623	0	-223.927	0	0	-14.2446	0	-3.52239			-55.356		0		1184.8	0	0		75.368	0	18.637
		RFI-ps (kg/d)	-0.174	0	0	0	0	0	-2.3189	0	-0.543576			0		0		0	0	0		13.327	0	3.124
		Entry livewt (kg)	-3.46	2.10714	0	-128.02	108.99	-29.064	-39.5928	8.17598	-5.07651			-0.609		0		37	-31.5	8.4		11.443	-2.363	1.4672
		RFI-f (kg/d)	-0.19	2.81675	0	0	-190.494	0	0	-7.81945	0			-14.825		0		0	1002.6	0		0	41.155	0
		Sale livewt (kg)	-7.18	-4.39416	-2.62685	0	-302.996	0	0	-22.6816	-3.69914			0.612		0.365857		0	42.2	0		0	3.159	0.5152
		Dressing %	0.03	0.47088	0.127618	0	0	0	0	0	0			15.696		4.25393		0	0	0		0	0	0
		Carcase meat %	0.31	3.906	1.05873	0	0	0	0	0	0			12.6		3.41527		0	0	0		0	0	0
		Carcase fat depth (mm)	-0.14	-0.11956	0	0	0	0	0	0	0			0.854		0		0	0	0		0	0	0
		Carc. marbl. Score	0	0	0	0	0	0	0	0	0			49.5741		0		0	0	0		0	0	0
		RGHG-past (kg meth. weighted)	0	0	0	0	0	0	0	0	0			0		0		0	0	0		0	0	0
		RGHG-f (kg meth)	0	0	0	0	0	0	0	0	0			0		0		0	0	0		0	0	0
		Cow livewt (kg)	-12.38	8.20794	-3.30742	0	0	-900.026	0	0	-61.9768			-0.663		0.267158		0	0	72.7		0	0	5.0062
		Cow cond'n score	-0.01	-0.056072	0	0	0	4.97	0	0	0.3261			5.6072		0		0	0	-497		0	0	-32.61
		Calv. ease (d) (%)	0.96	4.3872	0	0	0	0	0	0	0			4.57		0		0	0	0		0	0	0
		Calv. ease (m) (%)	0.13	0.23257	0	0	0	0	0	0	0			1.789		0		0	0	0		0	0	0
		Cow weaning %	0.64	1.37472	1.38343	150.144	130.432	49.216	18.9843	9.77536	0.35712			2.148		2.16161		234.6	203.8	76.9		29.663	15.274	0.558
		RFI-cs (kg/d)	0	0	0	0	0	0	0	0	0			0		0		0	0	0		0	0	0
		RGHGcow-past (kg meth, weighted)	0	0	0	0	0	0	0	0	0			0		0		0	0	0		0	0	0
		Total :		29.8485	-3.36449	-192.401	-254.068	-924.64	-33.2912	-12.5497	-77.3321
										Prediction of GHG before selection (uses Johnson et al 1993 and Charmley et al 2015)
										kg yng feedlot feed (growing):				1260.9		using J et al 1993 eqn 7					kg methane:		1.24582		kgCO2 equiv.		34.883
										kg yng feedlot feed (growing):		finishing):		1104.3		using J et al 1993 eqn 7							1.19964		(x 28)		33.5899
											kg cow past feed:			4024.88		using C et al 2015 (20.7 g/kg):			83314.9				83.3149				2332.82
																														Johnson et al		Day_CH4_Pct = 9.90 - 1.54 LOI - 0.02 Day_DE_Pct								currently				Johnson et al		Day_CH4_Pct = 9.90 - 1.54 LOI - 0.02 Day_DE_Pct
				Before selection		(units are per cow)		(from BreedObject)																						(eqn 7)														(eqn 7)
																			yng flot GHG (growing)(as kg CO2)			yng flot GHG (finishing)(as kg CO2)								(finishing)		Day_DE-Pct = 100 * Day_DE / Day_GE = 100 (M/D)/A*B								M/D	10			(growing)		Day_DE-Pct = 100 * Day_DE / Day_GE = 100 (M/D)/A*B
				product (kg)			yng feedlot feed (growing) (MJ)			yng feedlot feed (finishing) (MJ)			cow past feed (MJ)			net return (per cow) ($)									cow past GHG (as kg CO2)							Day_DE = Day_ME / ME2DE_Conv = (Day_DMI * M/D)/A								A	1.234					Day_DE = Day_ME / ME2DE_Conv = (Day_DMI * M/D)/A
				172.979			12609			11043			32199			398			34.883			33.5899			2332.82							Day_GE = GEConv* Day_DMI = B * Day_DMI								B	18.4					Day_GE = GEConv* Day_DMI = B * Day_DMI
																																								A*B	22.7056
																																Ym = 0.01 Day_CH4_Pct							Day_DE_Pct		44.042					Ym = 0.01 Day_CH4_Pct
																																Ym = 1.11 Ym augmenting by 11% in the feedlot														Ym = 1.11 Ym augmenting by 11% in the feedlot
		Getting after selection quantities for assessing production system effects:																																						LOI	2.32
									Change from												Change from selection											Day_CH4_kg = Ym (Day_GE)/MJ_kgCH4							Day_CH4_Pct		5.44636					Day_CH4_kg = Ym (Day_GE)/MJ_kgCH4
						Before selection			selection		After selection							Before selection					After selection																	Ym	0.0604546
		Product (kg):				172.979			-3.36449		169.615			Yng animal flot (growing) GHG (as kg CO2):				34.883			-33.2912		1.59184
		Young animal feedlot (growing) (MJ):				12609			-192.401		12416.6			Yng animal flot (finishing) GHG (as kg CO2):				33.5899			-12.5497		21.0402																	MJ_kgCH4	55.65
		Young animal feedlot (finishing) (MJ):				11043			-254.068		10788.9			Yng animal total GHG (as kg CO2):				68.4729			-45.8409		22.6321
		Young animal total feed (MJ):				23652			-446.469		23205.5			Cow past GHG (as kg CO2)				2332.82			-77.3321		2255.49																	before selection
		Cow pasture feed (MJ):				32199			-924.64		31274.4			Total GHG (as kg CO2):				2401.29			-123.173		2278.12																	kg CH4		1.19964
		Total feed (MJ):				55851			-1371.11		54479.9																													kgCO2equiv
		Net return ($):				398			29.8485		427.848																													(x 28)		33.5899
		Assessing production system effects:
						before selection			after selection			% change
		total product (kg)				172.979			169.615			-1.94502
		total feed (MJ)				55851			54479.9			-2.45494
		total GHG (as kg CO2-e)				2401.29			2278.12			-5.12945
		net return ($)				398			427.848			7.49962
		product per unit of feed (kg/MJ)				0.00309716			0.00311335			0.52275
		GHG (kg CO2-e) per unit product (kg/kg)				13.8819			13.4311			-3.24759
		GHG (kg CO2-e) per unit of feed (kg/MJ)				0.0429946			0.0418158			-2.74182
		Net return per unit of feed ($/MJ)				0.0071261			0.00785333			10.2051
		Net return per unit GHG (kg CO2-e)($/kg)				0.165744			0.187808			13.3119

## Sheet: Grain system, $10 carb, RFI in
							Further modelling																assumes global warming factor for methane is 28
																							kg of assocd CO2 (per trait unit)(from BreedObject)
							Production from feedlot															pinch			non pinch					Total
							Additional feed: yng growing $270/tonne, 10MJ/kgDM															Yng flot (growing)	Yng flot (finishing)	cow past		Yng flot (growing)	Yng flot (finishing)	cow past		Yng flot (growing)	Yng flot (finishing)	cow past
							yng finishing $270/tonne, 10MJ/kgDM											B.O. trait
							cow $130/tonne, 8MJ/kgDM											Weaning livewt (dir)(kg)				-0.001	0	-0.069		-3.012	0	-0.268		-3.013	0	-0.337
																		Weaning livewt (mat)(kg)				0	0	1.938		0	0	3.966		0	0	5.904
							Carbon price $10/tonne CO2 equiv.												RFI-p (kg/d)			75.368	0	18.637		0	0	0		75.368	0	18.637
																			RFI-ps (kg/d)			0	0	0		13.327	0	3.124		13.327	0	3.124
							association between RFI traits and GHG emission included												Entry livewt (kg)			4.555	-2.363	0.728		6.888	0	0.7392		11.443	-2.363	1.4672
																			RFI-f (kg/d)			0	41.155	0		0	0	0		0	41.155	0
							Notes:												Sale livewt (kg)			0	3.159	0		0	0	0.5152		0	3.159	0.5152
							Assocns between RFI traits & GHG included in calculated trait econ. values												Dressing %			0	0	0		0	0	0		0	0	0
																			Carcase meat %			0	0	0		0	0	0		0	0	0
							See separate sheets for different carbon price effects											Carcase fat depth (mm)				0	0	0		0	0	0		0	0	0
																			Carc. marbl. Score			0	0	0		0	0	0		0	0	0
																	RGHG-past (kg CO2-e)					0	0	0		0	0	0		0	0	0
																Residual GHG traits		RGHG-f (kg CO2-e)				0	0	0		0	0	0		0	0	0
																are not included			Cow livewt (kg)			0	0	4.491		0	0	0.5152		0	0	5.0062
																			Cow cond'n score			0	0	-32.61		0	0	0		0	0	-32.61
																			Calv. ease (d) (%)			0	0	0		0	0	0		0	0	0
																			Calv. ease (m) (%)			0	0	0		0	0	0		0	0	0						Carbon price
																			Cow weaning %			19.572	15.274	0.988		10.091	0	-0.43		29.663	15.274	0.558									$10 per tonne CO2 -e
																			RFI-cs (kg/d)			0	0	0		0	0	0		0	0	0						Carbon price (per kg CO2-e):			0.01
																	RGHGcow- past (kg CO2-e)					0	0	0		0	0	0		0	0	0
		Accumulating quantities for assessing production system effects:
		Individual trait changes are from MTIndex (for the shown economic values)												Workings:
														from BreedObject				from BreedObject				from BreedObject (see above)
		Breeding objective traits	Trait change	Value of trait change ($)	Assoc'd product change (kg)	Associated feed intake (to be costed) (MJ)			Associated kg CO2 (to be costed)					Econ. values ($)		Product per trait unit (kg st beef)		Feed per trait unit (MJ)(to be costed)				kg CO2 per trait unit
						Yng flot (growing)	Yng flot (finishing)	Cow pasture	Yng flot (growing)	Yng flot (finishing)	Cow pasture							Yng flot (growing)	Yng flot (finishing)	Cow past		Yng flot (growing)	Yng flot (finishing)	Cow past
		Weaning livewt (dir)	-1.423	-0.011384	0	10.3879	0	0.4269	4.2875	0	0.479551			0.008		0		-7.3	0	-0.3		-3.013	0	-0.337
		Weaning livewt (mat)	-0.612	0.479196	0	0	0	-49.878	0	0	-3.61325			-0.783		0		0	0	81.5		0	0	5.904
		RFI-p (kg/d)	-0.191	10.8053	0	-226.297	0	0	-14.3953	0	-3.55967			-56.572		0		1184.8	0	0		75.368	0	18.637
		RFI-ps (kg/d)	0	0	0	0	0	0	0	0	0			0		0		0	0	0		13.327	0	3.124
		Entry livewt (kg)	-3.75	2.385	0	-138.75	118.125	-31.5	-42.9112	8.86125	-5.502			-0.636		0		37	-31.5	8.4		11.443	-2.363	1.4672
		RFI-f (kg/d)	-0.19	2.82549	0	0	-190.494	0	0	-7.81945	0			-14.871		0		0	1002.6	0		0	41.155	0
		Sale livewt (kg)	-7.61	-4.63449	-2.78417	0	-321.142	0	0	-24.04	-3.92067			0.609		0.365857		0	42.2	0		0	3.159	0.5152
		Dressing %	0.03	0.47088	0.127618	0	0	0	0	0	0			15.696		4.25393		0	0	0		0	0	0
		Carcase meat %	0.31	3.906	1.05873	0	0	0	0	0	0			12.6		3.41527		0	0	0		0	0	0
		Carcase fat depth (mm)	-0.14	-0.11956	0	0	0	0	0	0	0			0.854		0		0	0	0		0	0	0
		Carc. marbl. Score	0	0	0	0	0	0	0	0	0			49.5741		0		0	0	0		0	0	0
		RGHG-past (kg meth. weighted)	0	0	0	0	0	0	0	0	0			0		0		0	0	0		0	0	0
		RGHG-f (kg meth)	0	0	0	0	0	0	0	0	0			0		0		0	0	0		0	0	0
		Cow livewt (kg)	-12.88	8.8872	-3.441	0	0	-936.376	0	0	-64.4799			-0.69		0.267158		0	0	72.7		0	0	5.0062
		Cow cond'n score	-0.01	-0.058556	0	0	0	4.97	0	0	0.3261			5.8556		0		0	0	-497		0	0	-32.61
		Calv. ease (d) (%)	0.96	4.3872	0	0	0	0	0	0	0			4.57		0		0	0	0		0	0	0
		Calv. ease (m) (%)	0.12	0.21468	0	0	0	0	0	0	0			1.789		0		0	0	0		0	0	0
		Cow weaning %	0.58	1.15304	1.25373	136.068	118.204	44.602	17.2045	8.85892	0.32364			1.988		2.16161		234.6	203.8	76.9		29.663	15.274	0.558
		RFI-cs (kg/d)	0	0	0	0	0	0	0	0	0			0		0		0	0	0		0	0	0
		RGHGcow-past (kg meth, weighted)	0	0	0	0	0	0	0	0	0			0		0		0	0	0		0	0	0
		Total :		30.6899	-3.78509	-218.591	-275.307	-967.755	-35.8145	-14.1393	-79.9462
										Prediction of GHG before selection (uses Johnson et al 1993 and Charmley et al 2015)
										kg yng feedlot feed (growing):				1260.9		using J et al 1993 eqn 7					kg methane:		1.24582		kgCO2 equiv.		34.883
										kg yng feedlot feed (growing):		finishing):		1104.3		using J et al 1993 eqn 7							1.19964		(x 28)		33.5899
											kg cow past feed:			4024.88		using C et al 2015 (20.7 g/kg):			83314.9				83.3149				2332.82
																														Johnson et al		Day_CH4_Pct = 9.90 - 1.54 LOI - 0.02 Day_DE_Pct								currently				Johnson et al		Day_CH4_Pct = 9.90 - 1.54 LOI - 0.02 Day_DE_Pct
				Before selection		(units are per cow)		(from BreedObject)																						(eqn 7)														(eqn 7)
																			yng flot GHG (growing)(as kg CO2)			yng flot GHG (finishing)(as kg CO2)								(finishing)		Day_DE-Pct = 100 * Day_DE / Day_GE = 100 (M/D)/A*B								M/D	10			(growing)		Day_DE-Pct = 100 * Day_DE / Day_GE = 100 (M/D)/A*B
				product (kg)			yng feedlot feed (growing) (MJ)			yng feedlot feed (finishing) (MJ)			cow past feed (MJ)			net return (per cow) ($)									cow past GHG (as kg CO2)							Day_DE = Day_ME / ME2DE_Conv = (Day_DMI * M/D)/A								A	1.234					Day_DE = Day_ME / ME2DE_Conv = (Day_DMI * M/D)/A
				172.979			12609			11043			32199			398			34.883			33.5899			2332.82							Day_GE = GEConv* Day_DMI = B * Day_DMI								B	18.4					Day_GE = GEConv* Day_DMI = B * Day_DMI
																																								A*B	22.7056
																																Ym = 0.01 Day_CH4_Pct							Day_DE_Pct		44.042					Ym = 0.01 Day_CH4_Pct
																																Ym = 1.11 Ym augmenting by 11% in the feedlot														Ym = 1.11 Ym augmenting by 11% in the feedlot
		Getting after selection quantities for assessing production system effects:																																						LOI	2.32
									Change from												Change from selection											Day_CH4_kg = Ym (Day_GE)/MJ_kgCH4							Day_CH4_Pct		5.44636					Day_CH4_kg = Ym (Day_GE)/MJ_kgCH4
						Before selection			selection		After selection							Before selection					After selection																	Ym	0.0604546
		Product (kg):				172.979			-3.78509		169.194			Yng animal flot (growing) GHG (kg CO2):				34.883			-35.8145		-0.931492
		Young animal feedlot (growing) (MJ):				12609			-218.591		12390.4			Yng animal flot (finishing) GHG (kgCO2):				33.5899			-14.1393		19.4507																	MJ_kgCH4	55.65
		Young animal feedlot (finishing) (MJ):				11043			-275.307		10767.7			Yng animal total GHG (as kg CO2):				68.4729			-49.9538		18.5192
		Young animal total feed (MJ):				23652			-493.898		23158.1			Cow past GHG (as kg CO2)				2332.82			-79.9462		2252.87																	before selection
		Cow pasture feed (MJ):				32199			-967.755		31231.2			Total GHG (as kg CO2):				2401.29			-129.9		2271.39																	kg CH4		1.19964
		Total feed (MJ):				55851			-1461.65		54389.3																													kgCO2equiv
		Net return ($):				398			30.6899		428.69																													(x 28)		33.5899
		Assessing production system effects:
						before selection			after selection			% change
		total product (kg)				172.979			169.194			-2.18817
		total feed (MJ)				55851			54389.3			-2.61706
		total GHG (as kg CO2)				2401.29			2271.39			-5.40959
		net return ($)				398			428.69			7.71104
		product per unit of feed (kg/MJ)				0.00309716			0.0031108			0.440413
		GHG (kg CO2) per unit of product (kg/kg)				13.8819			13.4247			-3.29348
		GHG (kg CO2) per unit of feed (kg/MJ)				0.0429946			0.0417617			-2.86758
		Net return per unit of feed ($/MJ)				0.0071261			0.00788187			10.6057
	Net return per unit of GHG (kg CO2-e) ($/kg)					0.165744			0.188735			13.871

## Sheet: Grain system, $20 carb, RFI in
																							assumes global warming factor for methane is 28
																							kg of assocd CO2 (per trait unit)(from BreedObject)
					Further modelling																	pinch			non pinch					Total
																						Yng flot (growing)	Yng flot (finishing)	cow past		Yng flot (growing)	Yng flot (finishing)	cow past		Yng flot (growing)	Yng flot (finishing)	cow past
					Production from feedlot													B.O. trait
					Additional feed: yng growing $270/tonne, 10MJ/kgDM													Weaning livewt (dir)(kg)				-0.001	0	-0.069		-3.012	0	-0.268		-3.013	0	-0.337
					yng finishing $270/tonne, 10MJ/kgDM													Weaning livewt (mat)(kg)				0	0	1.938		0	0	3.966		0	0	5.904
					cow $130/tonne, 8MJ/kgDM														RFI-p (kg/d)			75.368	0	18.637		0	0	0		75.368	0	18.637
																			RFI-ps (kg/d)			0	0	0		13.327	0	3.124		13.327	0	3.124
					Carbon price $20/tonne CO2 equiv.														Entry livewt (kg)			4.555	-2.363	0.728		6.888	0	0.7392		11.443	-2.363	1.4672
																			RFI-f (kg/d)			0	41.155	0		0	0	0		0	41.155	0
					association between RFI traits and GHG emission included														Sale livewt (kg)			0	3.159	0		0	0	0.5152		0	3.159	0.5152
																			Dressing %			0	0	0		0	0	0		0	0	0
					Notes:														Carcase meat %			0	0	0		0	0	0		0	0	0
					Assocns between RFI traits & GHG included in calculated trait econ. values													Carcase fat depth (mm)				0	0	0		0	0	0		0	0	0
																			Carc. marbl. Score			0	0	0		0	0	0		0	0	0
					See separate sheets for different carbon price effects												RGHG-past (kg CO2-e)					0	0	0		0	0	0		0	0	0
																Residual GHG traits		RGHG-f (kg CO2-e)				0	0	0		0	0	0		0	0	0
																are not included			Cow livewt (kg)			0	0	4.491		0	0	0.5152		0	0	5.0062
																			Cow cond'n score			0	0	-32.61		0	0	0		0	0	-32.61
																			Calv. ease (d) (%)			0	0	0		0	0	0		0	0	0
																			Calv. ease (m) (%)			0	0	0		0	0	0		0	0	0						Carbon price
																			Cow weaning %			19.572	15.274	0.988		10.091	0	-0.43		29.663	15.274	0.558									$20 per tonne CO2-e
																			RFI-cs (kg/d)			0	0	0		0	0	0		0	0	0						Carbon price (per kg CO2-e):			0.02
																	RGHGcow- past (kg CO2-e)					0	0	0		0	0	0		0	0	0
		Accumulating quantities for assessing production system effects:
		Individual trait changes are from MTIndex (for the shown economic values)												Workings:
														from BreedObject				from BreedObject				from BreedObject (see above)
		Breeding objective traits	Trait change	Value of trait change ($)	Assoc'd product change (kg)	Associated feed intake (to be costed) (MJ)			Associated kg CO2 (to be costed)					Econ. values ($)		Product per trait unit (kg st beef)		Feed per trait unit (MJ)(to be costed)				kg CO2 per trait unit
						Yng flot (growing)	Yng flot (finishing)	Cow pasture	Yng flot (growing)	Yng flot (finishing)	Cow pasture							Yng flot (growing)	Yng flot (finishing)	Cow past		Yng flot (growing)	Yng flot (finishing)	Cow past
		Weaning livewt (dir)	-1.558	-0.012464	0	11.3734	0	0.4674	4.69425	0	0.525046			0.008		0		-7.3	0	-0.3		-3.013	0	-0.337
		Weaning livewt (mat)	-0.611	0.496743	0	0	0	-49.7965	0	0	-3.60734			-0.813		0		0	0	81.5		0	0	5.904
		RFI-p (kg/d)	-0.191	11.0373	0	-226.297	0	0	-14.3953	0	-3.55967			-57.787		0		1184.8	0	0		75.368	0	18.637
		RFI-ps (kg/d)	0	0	0	0	0	0	0	0	0			0		0		0	0	0		13.327	0	3.124
		Entry livewt (kg)	-4.05	2.6892	0	-149.85	127.575	-34.02	-46.3441	9.57015	-5.94216			-0.664		0		37	-31.5	8.4		11.443	-2.363	1.4672
		RFI-f (kg/d)	-0.19	2.83404	0	0	-190.494	0	0	-7.81945	0			-14.916		0		0	1002.6	0		0	41.155	0
		Sale livewt (kg)	-8.03	-4.86618	-2.93783	0	-338.866	0	0	-25.3668	-4.13706			0.606		0.365857		0	42.2	0		0	3.159	0.5152
		Dressing %	0.03	0.47088	0.127618	0	0	0	0	0	0			15.696		4.25393		0	0	0		0	0	0
		Carcase meat %	0.3	3.78	1.02458	0	0	0	0	0	0			12.6		3.41527		0	0	0		0	0	0
		Carcase fat depth (mm)	-0.14	-0.11956	0	0	0	0	0	0	0			0.854		0		0	0	0		0	0	0
		Carc. marbl. Score	-0.01	-0.495741	0	0	0	0	0	0	0			49.5741		0		0	0	0		0	0	0
		RGHG-past (kg meth. weighted)	0	0	0	0	0	0	0	0	0			0		0		0	0	0		0	0	0
		RGHG-f (kg meth)	0	0	0	0	0	0	0	0	0			0		0		0	0	0		0	0	0
		Cow livewt (kg)	-13.37	9.58629	-3.57191	0	0	-971.999	0	0	-66.9329			-0.717		0.267158		0	0	72.7		0	0	5.0062
		Cow cond'n score	-0.01	-0.061039	0	0	0	4.97	0	0	0.3261			6.1039		0		0	0	-497		0	0	-32.61
		Calv. ease (d) (%)	0.96	4.3872	0	0	0	0	0	0	0			4.57		0		0	0	0		0	0	0
		Calv. ease (m) (%)	0.11	0.19679	0	0	0	0	0	0	0			1.789		0		0	0	0		0	0	0
		Cow weaning %	0.53	0.96884	1.14565	124.338	108.014	40.757	15.7214	8.09522	0.29574			1.828		2.16161		234.6	203.8	76.9		29.663	15.274	0.558
		RFI-cs (kg/d)	0	0	0	0	0	0	0	0	0			0		0		0	0	0		0	0	0
		RGHGcow-past (kg meth, weighted)	0	0	0	0	0	0	0	0	0			0		0		0	0	0		0	0	0
		Total :		30.8923	-4.21189	-240.435	-293.771	-1009.62	-40.3238	-15.5208	-83.0322
										Prediction of GHG before selection (uses Johnson et al 1993 and Charmley et al 2015)
										kg yng feedlot feed (growing):				1260.9		using J et al 1993 eqn 7					kg methane:		1.24582		kgCO2 equiv.		34.883
										kg yng feedlot feed (growing):		finishing):		1104.3		using J et al 1993 eqn 7							1.19964		(x 28)		33.5899
											kg cow past feed:			4024.88		using C et al 2015 (20.7 g/kg):			83314.9				83.3149				2332.82
																														Johnson et al		Day_CH4_Pct = 9.90 - 1.54 LOI - 0.02 Day_DE_Pct								currently				Johnson et al		Day_CH4_Pct = 9.90 - 1.54 LOI - 0.02 Day_DE_Pct
				Before selection		(units are per cow)		(from BreedObject)																						(eqn 7)														(eqn 7)
																			yng flot GHG (growing)(as kg CO2)			yng flot GHG (finishing)(as kg CO2)								(finishing)		Day_DE-Pct = 100 * Day_DE / Day_GE = 100 (M/D)/A*B								M/D	10			(growing)		Day_DE-Pct = 100 * Day_DE / Day_GE = 100 (M/D)/A*B
				product (kg)			yng feedlot feed (growing) (MJ)			yng feedlot feed (finishing) (MJ)			cow past feed (MJ)			net return (per cow) ($)									cow past GHG (as kg CO2)							Day_DE = Day_ME / ME2DE_Conv = (Day_DMI * M/D)/A								A	1.234					Day_DE = Day_ME / ME2DE_Conv = (Day_DMI * M/D)/A
				172.979			12609			11043			32199			398			34.883			33.5899			2332.82							Day_GE = GEConv* Day_DMI = B * Day_DMI								B	18.4					Day_GE = GEConv* Day_DMI = B * Day_DMI
																																								A*B	22.7056
																																Ym = 0.01 Day_CH4_Pct							Day_DE_Pct		44.042					Ym = 0.01 Day_CH4_Pct
																																Ym = 1.11 Ym augmenting by 11% in the feedlot														Ym = 1.11 Ym augmenting by 11% in the feedlot
		Getting after selection quantities for assessing production system effects:																																						LOI	2.32
									Change from												Change from selection											Day_CH4_kg = Ym (Day_GE)/MJ_kgCH4							Day_CH4_Pct		5.44636					Day_CH4_kg = Ym (Day_GE)/MJ_kgCH4
						Before selection			selection		After selection							Before selection					After selection																	Ym	0.0604546
		Product (kg):				172.979			-4.21189		168.768			Yng animal flot (growing) GHG (kg CO2):				34.883			-40.3238		-5.44079
		Young animal feedlot (growing) (MJ):				12609			-240.435		12368.6			Yng animal flot (finishing) GHG (kgCO2):				33.5899			-15.5208		18.0691																	MJ_kgCH4	55.65
		Young animal feedlot (finishing) (MJ):				11043			-293.771		10749.2			Yng animal total GHG (as kg CO2):				68.4729			-55.8446		12.6283
		Young animal total feed (MJ):				23652			-534.206		23117.8			Cow past GHG (as kg CO2)				2332.82			-83.0322		2249.79																	before selection
		Cow pasture feed (MJ):				32199			-1009.62		31189.4			Total GHG (as kg CO2):				2401.29			-138.877		2262.41																	kg CH4		1.19964
		Total feed (MJ):				55851			-1543.83		54307.2																													kgCO2equiv
		Net return ($):				398			30.8923		428.892																													(x 28)		33.5899
		Assessing production system effects:
						before selection			after selection			% change
		total product (kg)				172.979			168.768			-2.43491
		total feed (MJ)				55851			54307.2			-2.76419
		total GHG (as kg CO2)				2401.29			2262.41			-5.78343
		net return ($)				398			428.892			7.76189
		product per unit of feed (kg/MJ)				0.00309716			0.00310765			0.338644
		GHG (kg CO2) per unit of product (kg/kg)				13.8819			13.4055			-3.43209
		GHG (kg CO2) per unit of feed (kg/MJ)				0.0429946			0.0416596			-3.10507
		Net return per unit of feed ($/MJ)				0.0071261			0.00789753			10.8253
	Net return per unit of GHG (kg CO2) ($/kg)					0.165744			0.189573			14.3768

## Sheet: Grain system, $30 carb, RFI in
																						assumes global warming factor for methane is 28
																						kg of assocd CO2 (per trait unit)(from BreedObject)
					Further modelling																	pinch			non pinch					Total
																						Yng flot (growing)	Yng flot (finishing)	cow past		Yng flot (growing)	Yng flot (finishing)	cow past		Yng flot (growing)	Yng flot (finishing)	cow past
					Production from feedlot													B.O. trait
					Additional feed: yng growing $270/tonne, 10MJ/kgDM													Weaning livewt (dir)(kg)				-0.001	0	-0.069		-3.012	0	-0.268		-3.013	0	-0.337
					yng finishing $270/tonne, 10MJ/kgDM													Weaning livewt (mat)(kg)				0	0	1.938		0	0	3.966		0	0	5.904
					cow $130/tonne, 8MJ/kgDM														RFI-p (kg/d)			75.368	0	18.637		0	0	0		75.368	0	18.637
																			RFI-ps (kg/d)			0	0	0		13.327	0	3.124		13.327	0	3.124
					Carbon price $30/tonne CO2 equiv.														Entry livewt (kg)			4.555	-2.363	0.728		6.888	0	0.7392		11.443	-2.363	1.4672
																			RFI-f (kg/d)			0	41.155	0		0	0	0		0	41.155	0
					association between RFI traits and GHG emission included														Sale livewt (kg)			0	3.159	0		0	0	0.5152		0	3.159	0.5152
																			Dressing %			0	0	0		0	0	0		0	0	0
					Notes:														Carcase meat %			0	0	0		0	0	0		0	0	0
					Assocns between RFI traits & GHG included in calculated trait econ. values													Carcase fat depth (mm)				0	0	0		0	0	0		0	0	0
																			Carc. marbl. Score			0	0	0		0	0	0		0	0	0
					See separate sheets for different carbon price effects												RGHG-past (kg CO2-e)					0	0	0		0	0	0		0	0	0
																Residual GHG traits		RGHG-f (kg CO2-e)				0	0	0		0	0	0		0	0	0
																are not included			Cow livewt (kg)			0	0	4.491		0	0	0.5152		0	0	5.0062
																			Cow cond'n score			0	0	-32.61		0	0	0		0	0	-32.61
																			Calv. ease (d) (%)			0	0	0		0	0	0		0	0	0
																			Calv. ease (m) (%)			0	0	0		0	0	0		0	0	0						Carbon price
																			Cow weaning %			19.572	15.274	0.988		10.091	0	-0.43		29.663	15.274	0.558									$30 per tonne CO2-e
																			RFI-cs (kg/d)			0	0	0		0	0	0		0	0	0						Carbon price (per kg CO2-e):			0.03
																	RGHGcow- past (kg CO2-e)					0	0	0		0	0	0		0	0	0
		Accumulating quantities for assessing production system effects:
		Individual trait changes are from MTIndex (for the shown economic values)												Workings:
														from BreedObject				from BreedObject				from BreedObject (see above)
		Breeding objective traits	Trait change	Value of trait change ($)	Assoc'd product change (kg)	Associated feed intake (to be costed) (MJ)			Associated kg CO2 (to be costed)					Econ. values ($)		Product per trait unit (kg st beef)		Feed per trait unit (MJ)(to be costed)				kg CO2 per trait unit
						Yng flot (growing)	Yng flot (finishing)	Cow pasture	Yng flot (growing)	Yng flot (finishing)	Cow pasture							Yng flot (growing)	Yng flot (finishing)	Cow past		Yng flot (growing)	Yng flot (finishing)	Cow past
		Weaning livewt (dir)	-1.684	-0.015156	0	12.2932	0	0.5052	5.07389	0	0.567508			0.009		0		-7.3	0	-0.3		-3.013	0	-0.337
		Weaning livewt (mat)	-0.61	0.51423	0	0	0	-49.715	0	0	-3.60144			-0.843		0		0	0	81.5		0	0	5.904
		RFI-p (kg/d)	-0.191	11.2696	0	-226.297	0	0	-14.3953	0	-3.55967			-59.003		0		1184.8	0	0		75.368	0	18.637
		RFI-ps (kg/d)	0	0	0	0	0	0	0	0	0			0		0		0	0	0		13.327	0	3.124
		Entry livewt (kg)	-4.33	2.99636	0	-160.21	136.395	-36.372	-49.5482	10.2318	-6.35298			-0.692		0		37	-31.5	8.4		11.443	-2.363	1.4672
		RFI-f (kg/d)	-0.19	2.84278	0	0	-190.494	0	0	-7.81945	0			-14.962		0		0	1002.6	0		0	41.155	0
		Sale livewt (kg)	-8.43	-5.08329	-3.08417	0	-355.746	0	0	-26.6304	-4.34314			0.603		0.365857		0	42.2	0		0	3.159	0.5152
		Dressing %	0.03	0.47088	0.127618	0	0	0	0	0	0			15.696		4.25393		0	0	0		0	0	0
		Carcase meat %	0.29	3.654	0.990429	0	0	0	0	0	0			12.6		3.41527		0	0	0		0	0	0
		Carcase fat depth (mm)	-0.15	-0.1281	0	0	0	0	0	0	0			0.854		0		0	0	0		0	0	0
		Carc. marbl. Score	-0.01	-0.495741	0	0	0	0	0	0	0			49.5741		0		0	0	0		0	0	0
		RGHG-past (kg meth. weighted)	0	0	0	0	0	0	0	0	0			0		0		0	0	0		0	0	0
		RGHG-f (kg meth)	0	0	0	0	0	0	0	0	0			0		0		0	0	0		0	0	0
		Cow livewt (kg)	-13.84	10.297	-3.69747	0	0	-1006.17	0	0	-69.2858			-0.744		0.267158		0	0	72.7		0	0	5.0062
		Cow cond'n score	-0.02	-0.12705	0	0	0	9.94	0	0	0.6522			6.3525		0		0	0	-497		0	0	-32.61
		Calv. ease (d) (%)	0.96	4.3872	0	0	0	0	0	0	0			4.57		0		0	0	0		0	0	0
		Calv. ease (m) (%)	0.11	0.19679	0	0	0	0	0	0	0			1.789		0		0	0	0		0	0	0
		Cow weaning %	0.47	0.78396	1.01595	110.262	95.786	36.143	13.9416	7.17878	0.26226			1.668		2.16161		234.6	203.8	76.9		29.663	15.274	0.558
		RFI-cs (kg/d)	0	0	0	0	0	0	0	0	0			0		0		0	0	0		0	0	0
		RGHGcow-past (kg meth, weighted)	0	0	0	0	0	0	0	0	0			0		0		0	0	0		0	0	0
		Total :		31.5634	-4.64764	-263.952	-314.059	-1045.67	-44.928	-17.0392	-85.6611
										Prediction of GHG before selection (uses Johnson et al 1993 and Charmley et al 2015)
										kg yng feedlot feed (growing):				1260.9		using J et al 1993 eqn 7					kg methane:		1.24582		kgCO2 equiv.		34.883
										kg yng feedlot feed (growing):		finishing):		1104.3		using J et al 1993 eqn 7							1.19964		(x 28)		33.5899
											kg cow past feed:			4024.88		using C et al 2015 (20.7 g/kg):			83314.9				83.3149				2332.82
																														Johnson et al		Day_CH4_Pct = 9.90 - 1.54 LOI - 0.02 Day_DE_Pct								currently				Johnson et al		Day_CH4_Pct = 9.90 - 1.54 LOI - 0.02 Day_DE_Pct
				Before selection		(units are per cow)		(from BreedObject)																						(eqn 7)														(eqn 7)
																			yng flot GHG (growing)(as kg CO2)			yng flot GHG (finishing)(as kg CO2)								(Finishing)		Day_DE-Pct = 100 * Day_DE / Day_GE = 100 (M/D)/A*B								M/D	10			(growing)		Day_DE-Pct = 100 * Day_DE / Day_GE = 100 (M/D)/A*B
				product (kg)			yng feedlot feed (growing) (MJ)			yng feedlot feed (finishing) (MJ)			cow past feed (MJ)			net return (per cow) ($)									cow past GHG (as kg CO2)							Day_DE = Day_ME / ME2DE_Conv = (Day_DMI * M/D)/A								A	1.234					Day_DE = Day_ME / ME2DE_Conv = (Day_DMI * M/D)/A
				172.979			12609			11043			32199			398			34.883			33.5899			2332.82							Day_GE = GEConv* Day_DMI = B * Day_DMI								B	18.4					Day_GE = GEConv* Day_DMI = B * Day_DMI
																																								A*B	22.7056
																																Ym = 0.01 Day_CH4_Pct							Day_DE_Pct		44.042					Ym = 0.01 Day_CH4_Pct
																																Ym = 1.11 Ym augmenting by 11% in the feedlot														Ym = 1.11 Ym augmenting by 11% in the feedlot
		Getting after selection quantities for assessing production system effects:																																						LOI	2.32
									Change from												Change from selection											Day_CH4_kg = Ym (Day_GE)/MJ_kgCH4							Day_CH4_Pct		5.44636					Day_CH4_kg = Ym (Day_GE)/MJ_kgCH4
						Before selection			selection		After selection							Before selection					After selection																	Ym	0.0604546
		Product (kg):				172.979			-4.64764		168.332			Yng animal flot (growing) GHG (kg CO2):				34.883			-44.928		-10.045
		Young animal feedlot (growing) (MJ):				12609			-263.952		12345			Yng animal flot (finishing) GHG (kgCO2):				33.5899			-17.0392		16.5507																	MJ_kgCH4	55.65
		Young animal feedlot (finishing) (MJ):				11043			-314.059		10728.9			Yng animal total GHG (as kg CO2):				68.4729			-61.9672		6.50572
		Young animal total feed (MJ):				23652			-578.011		23074			Cow past GHG (as kg CO2)				2332.82			-85.6611		2247.16																	before selection
		Cow pasture feed (MJ):				32199			-1045.67		31153.3			Total GHG (as kg CO2):				2401.29			-147.628		2253.66																	kg CH4		1.19964
		Total feed (MJ):				55851			-1623.68		54227.3																													kgCO2equiv
		Net return ($):				398			31.5634		429.563																													(x 28)		33.5899
		Assessing production system effects:
						before selection			after selection			% change
		total product (kg)				172.979			168.332			-2.68682
		total feed (MJ)				55851			54227.3			-2.90716
		total GHG (as kg CO2)				2401.29			2253.66			-6.14787
		net return ($)				398			429.563			7.9305
		product per unit of feed (kg/MJ)				0.00309716			0.00310419			0.226938
		GHG (as kg CO2) per unit of product (kg/kg)				13.8819			13.3882			-3.55661
		GHG (as kg CO2) per unit of feed (kg/MJ)				0.0429946			0.0415595			-3.33775
		Net return per unit of feed ($/MJ)				0.0071261			0.00792153			11.1622
		Net return per unit of GHG (as kg CO2) ($/kg)				0.165744			0.190607			15.0006

## Sheet: Grain system, $40 carb, RFI in
																						assumes global warming factor for methane is 28
				Further modelling																		kg of assocd CO2 (per trait unit)(from BreedObject)
																						pinch			non pinch					Total
				Production from feedlot																		Yng flot (growing)	Yng flot (finishing)	cow past		Yng flot (growing)	Yng flot (finishing)	cow past		Yng flot (growing)	Yng flot (finishing)	cow past
				Additional feed: yng growing $270/tonne, 10MJ/kgDM														B.O. trait
				yng finishing $270/tonne, 10MJ/kgDM														Weaning livewt (dir)(kg)				-0.001	0	-0.069		-3.012	0	-0.268		-3.013	0	-0.337
				cow $130/tonne, 8MJ/kgDM														Weaning livewt (mat)(kg)				0	0	1.938		0	0	3.966		0	0	5.904
																			RFI-p (kg/d)			75.368	0	18.637		0	0	0		75.368	0	18.637
				Carbon price $40/tonne CO2 equiv.															RFI-ps (kg/d)			0	0	0		13.327	0	3.124		13.327	0	3.124
																			Entry livewt (kg)			4.555	-2.363	0.728		6.888	0	0.7392		11.443	-2.363	1.4672
				association between RFI traits and GHG emission included															RFI-f (kg/d)			0	41.155	0		0	0	0		0	41.155	0
																			Sale livewt (kg)			0	3.159	0		0	0	0.5152		0	3.159	0.5152
				Notes:															Dressing %			0	0	0		0	0	0		0	0	0
				Assocns between RFI traits & GHG included in calculated trait econ. values															Carcase meat %			0	0	0		0	0	0		0	0	0
																		Carcase fat depth (mm)				0	0	0		0	0	0		0	0	0
				See separate sheets for different carbon price effects															Carc. marbl. Score			0	0	0		0	0	0		0	0	0
																	RGHG-past (kg CO2-e)					0	0	0		0	0	0		0	0	0
																Residual GHG traits		RGHG-f (kg CO2-e)				0	0	0		0	0	0		0	0	0
																are not included			Cow livewt (kg)			0	0	4.491		0	0	0.5152		0	0	5.0062
																			Cow cond'n score			0	0	-32.61		0	0	0		0	0	-32.61
																			Calv. ease (d) (%)			0	0	0		0	0	0		0	0	0
																			Calv. ease (m) (%)			0	0	0		0	0	0		0	0	0						Carbon price
																			Cow weaning %			19.572	15.274	0.988		10.091	0	-0.43		29.663	15.274	0.558									$40 per tonne CO2-e
																			RFI-cs (kg/d)			0	0	0		0	0	0		0	0	0						Carbon price (per kg CO2-e):			0.04
																	RGHGcow- past (kg CO2-e)					0	0	0		0	0	0		0	0	0
		Accumulating quantities for assessing production system effects:
		Individual trait changes are from MTIndex (for the shown economic values)												Workings:
														from BreedObject				from BreedObject				from BreedObject (see above)
		Breeding objective traits	Trait change	Value of trait change ($)	Assoc'd product change (kg)	Associated feed intake (to be costed) (MJ)			Associated kg CO2 (to be costed)					Econ. values ($)		Product per trait unit (kg st beef)		Feed per trait unit (MJ)(to be costed)				kg CO2 per trait unit
						Yng flot (growing)	Yng flot (finishing)	Cow pasture	Yng flot (growing)	Yng flot (finishing)	Cow pasture							Yng flot (growing)	Yng flot (finishing)	Cow past		Yng flot (growing)	Yng flot (finishing)	Cow past
		Weaning livewt (dir)	-1.803	-0.016227	0	13.1619	0	0.5409	5.43244	0	0.607611			0.009		0		-7.3	0	-0.3		-3.013	0	-0.337
		Weaning livewt (mat)	-0.607	0.529911	0	0	0	-49.4705	0	0	-3.58373			-0.873		0		0	0	81.5		0	0	5.904
		RFI-p (kg/d)	-0.191	11.5018	0	-226.297	0	0	-14.3953	0	-3.55967			-60.219		0		1184.8	0	0		75.368	0	18.637
		RFI-ps (kg/d)	0	0	0	0	0	0	0	0	0			0		0		0	0	0		13.327	0	3.124
		Entry livewt (kg)	-4.58	3.29302	0	-169.46	144.27	-38.472	-52.4089	10.8225	-6.71978			-0.719		0		37	-31.5	8.4		11.443	-2.363	1.4672
		RFI-f (kg/d)	-0.18	2.70126	0	0	-180.468	0	0	-7.4079	0			-15.007		0		0	1002.6	0		0	41.155	0
		Sale livewt (kg)	-8.8	-5.28	-3.21954	0	-371.36	0	0	-27.7992	-4.53376			0.6		0.365857		0	42.2	0		0	3.159	0.5152
		Dressing %	0.03	0.47088	0.127618	0	0	0	0	0	0			15.696		4.25393		0	0	0		0	0	0
		Carcase meat %	0.28	3.528	0.956277	0	0	0	0	0	0			12.6		3.41527		0	0	0		0	0	0
		Carcase fat depth (mm)	-0.15	-0.1281	0	0	0	0	0	0	0			0.854		0		0	0	0		0	0	0
		Carc. marbl. Score	-0.01	-0.495741	0	0	0	0	0	0	0			49.5741		0		0	0	0		0	0	0
		RGHG-past (kg meth. weighted)	0	0	0	0	0	0	0	0	0			0		0		0	0	0		0	0	0
		RGHG-f (kg meth)	0	0	0	0	0	0	0	0	0			0		0		0	0	0		0	0	0
		Cow livewt (kg)	-14.26	10.9945	-3.80968	0	0	-1036.7	0	0	-71.3884			-0.771		0.267158		0	0	72.7		0	0	5.0062
		Cow cond'n score	-0.02	-0.132012	0	0	0	9.94	0	0	0.6522			6.6006		0		0	0	-497		0	0	-32.61
		Calv. ease (d) (%)	0.96	4.3872	0	0	0	0	0	0	0			4.57		0		0	0	0		0	0	0
		Calv. ease (m) (%)	0.1	0.1789	0	0	0	0	0	0	0			1.789		0		0	0	0		0	0	0
		Cow weaning %	0.42	0.63336	0.907875	98.532	85.596	32.298	12.4585	6.41508	0.23436			1.508		2.16161		234.6	203.8	76.9		29.663	15.274	0.558
		RFI-cs (kg/d)	0	0	0	0	0	0	0	0	0			0		0		0	0	0		0	0	0
		RGHGcow-past (kg meth, weighted)	0	0	0	0	0	0	0	0	0			0		0		0	0	0		0	0	0
		Total :		32.1667	-5.03745	-284.063	-321.962	-1081.87	-48.9133	-17.9695	-88.2912
										Prediction of GHG before selection (uses Johnson et al 1993 and Charmley et al 2015)
										kg yng feedlot feed (growing):				1260.9		using J et al 1993 eqn 7					kg methane:		1.24582		kgCO2 equiv.		34.883
										kg yng feedlot feed (growing):		finishing):		1104.3		using J et al 1993 eqn 7							1.19964		(x 28)		33.5899
											kg cow past feed:			4024.88		using C et al 2015 (20.7 g/kg):			83314.9				83.3149				2332.82
																														Johnson et al		Day_CH4_Pct = 9.90 - 1.54 LOI - 0.02 Day_DE_Pct								currently				Johnson et al		Day_CH4_Pct = 9.90 - 1.54 LOI - 0.02 Day_DE_Pct
				Before selection		(units are per cow)		(from BreedObject)																						(eqn 7)														(eqn 7)
																			yng flot GHG (growing)(as kg CO2)			yng flot GHG (finishing)(as kg CO2)								(finishing)		Day_DE-Pct = 100 * Day_DE / Day_GE = 100 (M/D)/A*B								M/D	10			(growing)		Day_DE-Pct = 100 * Day_DE / Day_GE = 100 (M/D)/A*B
				product (kg)			yng feedlot feed (growing)(MJ)			yng feedlot feed (finishing) (MJ)			cow past feed (MJ)			net return (per cow) ($)									cow past GHG (as kg CO2)							Day_DE = Day_ME / ME2DE_Conv = (Day_DMI * M/D)/A								A	1.234					Day_DE = Day_ME / ME2DE_Conv = (Day_DMI * M/D)/A
				172.979			12609			11043			32199			398			34.883			33.5899			2332.82							Day_GE = GEConv* Day_DMI = B * Day_DMI								B	18.4					Day_GE = GEConv* Day_DMI = B * Day_DMI
																																								A*B	22.7056
																																Ym = 0.01 Day_CH4_Pct							Day_DE_Pct		44.042					Ym = 0.01 Day_CH4_Pct
																																Ym = 1.11 Ym augmenting by 11% in the feedlot														Ym = 1.11 Ym augmenting by 11% in the feedlot
		Getting after selection quantities for assessing production system effects:																																						LOI	2.32
									Change from												Change from selection											Day_CH4_kg = Ym (Day_GE)/MJ_kgCH4							Day_CH4_Pct		5.44636					Day_CH4_kg = Ym (Day_GE)/MJ_kgCH4
						Before selection			selection		After selection							Before selection					After selection																	Ym	0.0604546
		Product (kg):				172.979			-5.03745		167.942			Yng animal flot (growing) GHG (kg CO2):				34.883			-48.9133		-14.0303
		Young animal feedlot (growing) (MJ):				12609			-284.063		12324.9			Yng animal flot (finishing) GHG (kgCO2):				33.5899			-17.9695		15.6205																	MJ_kgCH4	55.65
		Young animal feedlot (finishing) (MJ):				11043			-321.962		10721			Yng animal total GHG (as kg CO2):				68.4729			-66.8828		1.59014
		Young animal total feed (MJ):				23652			-606.025		23046			Cow past GHG (as kg CO2)				2332.82			-88.2912		2244.53																	before selection
		Cow pasture feed (MJ):				32199			-1081.87		31117.1			Total GHG (as kg CO2):				2401.29			-155.174		2246.12																	kg CH4		1.19964
		Total feed (MJ):				55851			-1687.89		54163.1																													kgCO2equiv
		Net return ($):				398			32.1667		430.167																													(x 28)		33.5899
		Assessing production system effects:
						before selection			after selection			% change
		total product (kg)				172.979			167.942			-2.91217
		total feed (MJ)				55851			54163.1			-3.02213
		total GHG (as kg CO2)				2401.29			2246.12			-6.46211
		net return ($)				398			430.167			8.0821
		product per unit of feed (kg/MJ)				0.00309716			0.00310067			0.113391
		GHG (as kg CO2) per unit of product (kg/kg)				13.8819			13.3744			-3.65642
		GHG (as kg CO2) per unit of feed (kg/MJ)				0.0429946			0.0414695			-3.54718
		Net return per unit of feed ($/MJ)				0.0071261			0.00794206			11.4503
		Net return per unit of GHG (as kg CO2) ($/kg)				0.165744			0.191516			15.549

## Sheet: Past system, $0 carb, RFI in
																						assumes global warming factor for methane is 28
																						kg of assocd CO2 (per trait unit)(from BreedObject)
																						pinch			non pinch					Total
																		B.O. trait				Yng pasture (growing)	Yng pasture (finishing)	cow past		Yng pasture (growing)	Yng pasture (finishing)	cow past		Yng pasture (growing)	Yng pasture (finishing)	cow past
																		Weaning livewt (dir)(kg)				-0.001	0	-0.069		-3.012	0	-0.268		-3.013	0	-0.337
					Further modelling													Weaning livewt (mat)(kg)				0	0	1.938		0	0	3.966		0	0	5.904
																			RFI-p (kg/d)			75.368	0	18.637		0	0	0		75.368	0	18.637
					Production from pasture														RFI-ps (kg/d)			0	0	0		13.327	0	3.124		13.327	0	3.124
					Additional feed: yng growing $130/tonne, 8MJ/kgDM														Entry livewt (kg)			4.555	-2.363	0.728		6.888	0	0.7392		11.443	-2.363	1.4672
					yng finishing $130/tonne, 8MJ/kgDM														RFI-f (kg/d)			0	41.155	0		0	0	0		0	41.155	0
					cow $130/tonne, 8MJ/kgDM														Sale livewt (kg)			0	3.159	0		0	0	0.5152		0	3.159	0.5152
																			Dressing %			0	0	0		0	0	0		0	0	0
					Carbon price $0 / tonne CO2 equiv.														Carcase meat %			0	0	0		0	0	0		0	0	0
																		Carcase fat depth (mm)				0	0	0		0	0	0		0	0	0
					association between RFI traits and GHG emission included														Carc. marbl. Score			0	0	0		0	0	0		0	0	0
																	RGHG-past (kg CO2-e)					0	0	0		0	0	0		0	0	0
					Notes:													RGHG-f (kg CO2-e)				0	0	0		0	0	0		0	0	0
					Assocns between RFI traits & GHG included in calculated trait econ. values											Residual GHG traits			Cow livewt (kg)			0	0	4.491		0	0	0.5152		0	0	5.0062
																are not included			Cow cond'n score			0	0	-32.61		0	0	0		0	0	-32.61
					See separate sheets for different carbon price effects														Calv. ease (d) (%)			0	0	0		0	0	0		0	0	0
																			Calv. ease (m) (%)			0	0	0		0	0	0		0	0	0						Carbon price
																			Cow weaning %			19.572	15.274	0.988		10.091	0	-0.43		29.663	15.274	0.558									$0 per tonne CO2-e
																			RFI-cs (kg/d)			0	0	0		0	0	0		0	0	0						Carbon price (per kg CO2-e):			0
																	RGHGcow- past (kg CO2-e)					0	0	0		0	0	0		0	0	0
		Accumulating quantities for assessing production system effects:
		Individual trait changes are from MTIndex (for the shown economic values)												Workings:
														from BreedObject				from BreedObject				from BreedObject (see above)
		Breeding objective traits	Trait change	Value of trait change ($)	Assoc'd product change (kg)	Assoc'd feed (to be costed) (MJ)			Associated kg CO2 (to be costed)					Econ. values ($)		Product per trait unit (kg st beef)		Feed per trait unit (MJ)(to be costed)				kg CO2 per trait unit
						Yng pasture (growing)	Yng pasture (finishing)	Cow pasture	Yng pasture (growing)	Yng pasture (finishing)	Cow pasture							Yng pasture (growing)	Yng pasture (finishing)	Cow past		Yng pasture (growing)	Yng pasture (finishing)	Cow past
		Weaning livewt (dir)	0.794	-0.117512	0	-5.7962	0	-0.2382	-2.39232	0	-0.267578			-0.148		0		-7.3	0	-0.3		-3.013	0	-0.337
		Weaning livewt (mat)	-0.895	0.734795	0	0	0	-72.9425	0	0	-5.28408			-0.821		0		0	0	81.5		0	0	5.904
		RFI-p (kg/d)	-0.055	0.975535	0	-65.164	0	0	-4.14524	0	-1.02504			-17.737		0		1184.8	0	0		75.368	0	18.637
		RFI-ps (kg/d)	0	0	0	0	0	0	0	0	0			0		0		0	0	0		13.327	0	3.124
		Entry livewt (kg)	1.56	-0.117	0	57.72	-49.14	13.104	17.8511	-3.68628	2.28883			-0.075		0		37	-31.5	8.4		11.443	-2.363	1.4672
		RFI-f (kg/d)	-0.06	0.42828	0	0	-60.156	0	0	-2.4693	0			-7.138		0		0	1002.6	0		0	41.155	0
		Sale livewt (kg)	-0.59	-0.50858	-0.215855	0	-24.898	0	0	-1.86381	-0.303968			0.862		0.365857		0	42.2	0		0	3.159	0.5152
		Dressing %	0.05	0.7848	0.212697	0	0	0	0	0	0			15.696		4.25393		0	0	0		0	0	0
		Carcase meat %	0.36	4.536	1.2295	0	0	0	0	0	0			12.6		3.41527		0	0	0		0	0	0
		Carcase fat depth (mm)	0.14	0.11956	0	0	0	0	0	0	0			0.854		0		0	0	0		0	0	0
		Carc. marbl. Score	0.0230571	1.14303	0	0	0	0	0	0	0			49.5741		0		0	0	0		0	0	0
		RGHG-past (kg meth. weighted)	0	0	0	0	0	0	0	0	0			0		0		0	0	0		0	0	0
		RGHG-f (kg meth)	0	0	0	0	0	0	0	0	0			0		0		0	0	0		0	0	0
		Cow livewt (kg)	-7.55	4.9226	-2.01705	0	0	-548.885	0	0	-37.7968			-0.652		0.267158		0	0	72.7		0	0	5.0062
		Cow cond'n score	0.02	0.112144	0	0	0	-9.94	0	0	-0.6522			5.6072		0		0	0	-497		0	0	-32.61
		Calv. ease (d) (%)	0.98	4.4786	0	0	0	0	0	0	0			4.57		0		0	0	0		0	0	0
		Calv. ease (m) (%)	0.25	0.44725	0	0	0	0	0	0	0			1.789		0		0	0	0		0	0	0
		Cow weaning %	1.58	5.80808	3.41534	370.668	322.004	121.502	46.8675	24.1329	0.88164			3.676		2.16161		234.6	203.8	76.9		29.663	15.274	0.558
		RFI-cs (kg/d)	0	0	0	0	0	0	0	0	0			0		0		0	0	0		0	0	0
		RGHGcow-past (kg meth, weighted)	0	0	0	0	0	0	0	0	0			0		0		0	0	0		0	0	0
		Total :		23.7476	2.62463	357.428	187.81	-497.4	58.1811	16.1135	-42.1592
											Prediction of GHG before selection (uses Charmley et al 2015)
											kg yng past (growing):			1576.12		g methane (using 20.7 g/kg):			32625.8		kg methane:		32.6258		kgCO2 equiv.		913.522
											kg yng past (finishing):			1380.38		g methane (using 20.7 g/kg):			28573.8				28.5738		(x 28)		800.065
											kg cow past feed:			4024.88		g methane (using 20.7 g/kg):			83314.9				83.3149				2332.82
				Before selection		(units are per cow)		(from BreedObject)
																			yng past (growing) GHG (as kg CO2)			yng past (finishing) GHG (as kg CO2)
				product (kg)			yng past (growing) (MJ)			yng past (finishing) (MJ)			cow past feed (MJ)			net return (per cow) ($)									cow past GHG (as kg CO2)
				172.979			12609			11043			32199			398			913.522			800.065			2332.82
		Getting after selection quantities for assessing production system effects:
									Change from												Change from selection
						Before selection			selection		After selection							Before selection					After selection
		Product (kg):				172.979			2.62463		175.604			Yng animal past (growing) GHG (as kg CO2):				913.522			58.1811		971.703
		Young past (growing) feed (MJ):				12609			357.428		12966.4			Yng animal past (finishing) GHG (as kg CO2):				800.065			16.1135		816.179
		Young past (finishing) feed (MJ):				11043			187.81		11230.8			Yng animal past total GHG (as kg CO2):				1713.59			74.2946		1787.88
		Young past total feed (MJ):				23652			545.238		24197.2			Cow past GHG (as kg CO2)				2332.82			-42.1592		2290.66
		Cow pasture feed (MJ):				32199			-497.4		31701.6			Total GHG (as kg CO2):				4046.4			32.1354		4078.54
		Total feed (MJ):				55851			47.8381		55898.8
		Net return ($):				398			23.7476		421.748
		Assessing production system effects:
						before selection			after selection			% change
		total product (kg)				172.979			175.604			1.51731
		total feed (MJ)				55851			55898.8			0.0856531
		total GHG (as kg CO2)				4046.4			4078.54			0.794171
		net return ($)				398			421.748			5.96673
		product per unit of feed (kg/MJ)				0.00309716			0.00314146			1.43043
		GHG (as kg CO2) per unit of product (kg/kg)				23.3924			23.2258			-0.712329
		GHG (as kg CO2) per unit of feed (kg/MJ)				0.07245			0.0729629			0.707912
		Net return per unit of feed ($/MJ)				0.0071261			0.00754484			5.87604
		Net return per unit of GHG (as kg CO2) ($/kg)				0.0983589			0.103407			5.1318

## Sheet: Past system, $20carb, RFI in 
					Further modelling																	assumes global warming factor for methane is 28
																						kg of assocd CO2 (per trait unit)(from BreedObject)
					Production from pasture																	pinch			non pinch					Total
					Additional feed: yng growing $130/tonne, 8MJ/kgDM																	Yng pasture (growing)	Yng pasture (finishing)	cow past		Yng pasture (growing)	Yng pasture (finishing)	cow past		Yng pasture (growing)	Yng pasture (finishing)	cow past
					yng finishing $130/tonne, 8MJ/kgDM													B.O. trait
					cow $130/tonne, 8MJ/kgDM													Weaning livewt (dir)(kg)				-0.001	0	-0.069		-3.012	0	-0.268		-3.013	0	-0.337
																		Weaning livewt (mat)(kg)				0	0	1.938		0	0	3.966		0	0	5.904
					Carbon price $20/tonne CO2 equiv.														RFI-p (kg/d)			75.368	0	18.637		0	0	0		75.368	0	18.637
																			RFI-ps (kg/d)			0	0	0		13.327	0	3.124		13.327	0	3.124
					association between RFI traits and GHG emission included														Entry livewt (kg)			4.555	-2.363	0.728		6.888	0	0.7392		11.443	-2.363	1.4672
																			RFI-f (kg/d)			0	41.155	0		0	0	0		0	41.155	0
					Notes:														Sale livewt (kg)			0	3.159	0		0	0	0.5152		0	3.159	0.5152
					Assocns between RFI traits & GHG included in calculated trait econ. values														Dressing %			0	0	0		0	0	0		0	0	0
																			Carcase meat %			0	0	0		0	0	0		0	0	0
					See separate sheets for different carbon price effects													Carcase fat depth (mm)				0	0	0		0	0	0		0	0	0
																			Carc. marbl. score			0	0	0		0	0	0		0	0	0
																	RGHG-past (kg CO2-e)					0	0	0		0	0	0		0	0	0
																Residual GHG traits		RGHG-f (kg CO2-e)				0	0	0		0	0	0		0	0	0
																are not included			Cow livewt (kg)			0	0	4.491		0	0	0.5152		0	0	5.0062
																			Cow cond'n score			0	0	-32.61		0	0	0		0	0	-32.61
																			Calv. ease (d) (%)			0	0	0		0	0	0		0	0	0
																			Calv. ease (m) (%)			0	0	0		0	0	0		0	0	0						Carbon price
																			Cow weaning %			19.572	15.274	0.988		10.091	0	-0.43		29.663	15.274	0.558									$20 per tonne CO2-e
																			RFI-cs (kg/d)			0	0	0		0	0	0		0	0	0						Carbon price (per kg CO2-e):			0.02
																	RGHGcow- past (kg CO2-e)					0	0	0		0	0	0		0	0	0
		Accumulating quantities for assessing production system effects:
		Individual trait changes are from MTIndex (for the shown economic values)												Workings:
														from BreedObject				from BreedObject				from BreedObject (see above)
		Breeding objective traits	Trait change	Value of trait change ($)	Assoc'd product change (kg)	Assoc'd feed (to be costed) (MJ)			Associated kg CO2 (to be costed)					Econ. values ($)		Product per trait unit (kg st beef)		Feed per trait unit (MJ)(to be costed)				kg CO2 per trait unit
						Yng pasture (growing)	Yng pasture (finishing)	Cow pasture	Yng pasture (growing)	Yng pasture (finishing)	Cow pasture							Yng pasture (growing)	Yng pasture (finishing)	Cow past		Yng pasture (growing)	Yng pasture (finishing)	Cow past
		Weaning livewt (dir)	0.275	-0.040425	0	-2.0075	0	-0.0825	-0.828575	0	-0.092675			-0.147		0		-7.3	0	-0.3		-3.013	0	-0.337
		Weaning livewt (mat)	-0.928	0.822208	0	0	0	-75.632	0	0	-5.47891			-0.886		0		0	0	81.5		0	0	5.904
		RFI-p (kg/d)	-0.063	1.22314	0	-74.6424	0	0	-4.74818	0	-1.17413			-19.415		0		1184.8	0	0		75.368	0	18.637
		RFI-ps (kg/d)	0	0	0	0	0	0	0	0	0			-0.294		0		0	0	0		13.327	0	3.124
		Entry livewt (kg)	0.34	-0.0595	0	12.58	-10.71	2.856	3.89062	-0.80342	0.498848			-0.175		0		37	-31.5	8.4		11.443	-2.363	1.4672
		RFI-f (kg/d)	-0.07	0.49539	0	0	-70.182	0	0	-2.88085	0			-7.077		0		0	1002.6	0		0	41.155	0
		Sale livewt (kg)	-2.36	-2.05084	-0.863422	0	-99.592	0	0	-7.45524	-1.21587			0.869		0.365857		0	42.2	0		0	3.159	0.5152
		Dressing %	0.05	0.7848	0.212697	0	0	0	0	0	0			15.696		4.25393		0	0	0		0	0	0
		Carcase meat %	0.35	4.41	1.19535	0	0	0	0	0	0			12.6		3.41527		0	0	0		0	0	0
		Carcase fat depth (mm)	0.12	0.10248	0	0	0	0	0	0	0			0.854		0		0	0	0		0	0	0
		Carc. marbl. Score	0.0230571	1.14303	0	0	0	0	0	0	0			49.5741		0		0	0	0		0	0	0
		RGHG-past (kg meth. weighted)	0	0	0	0	0	0	0	0	0			0		0		0	0	0		0	0	0
		RGHG-f (kg meth)	0	0	0	0	0	0	0	0	0			0		0		0	0	0		0	0	0
		Cow livewt (kg)	-9.82	6.96238	-2.6235	0	0	-713.914	0	0	-49.1609			-0.709		0.267158		0	0	72.7		0	0	5.0062
		Cow cond'n score	0.01	0.061039	0	0	0	-4.97	0	0	-0.3261			6.1039		0		0	0	-497		0	0	-32.61
		Calv. ease (d) (%)	1.04	4.7528	0	0	0	0	0	0	0			4.57		0		0	0	0		0	0	0
		Calv. ease (m) (%)	0.23	0.41147	0	0	0	0	0	0	0			1.789		0		0	0	0		0	0	0
		Cow weaning %	1.45	4.7763	3.13433	340.17	295.51	111.505	43.0113	22.1473	0.8091			3.294		2.16161		234.6	203.8	76.9		29.663	15.274	0.558
		RFI-cs (kg/d)	0	0	0	0	0	0	0	0	0			0		0		0	0	0		0	0	0
		RGHGcow-past (kg meth, weighted)	0	0	0	0	0	0	0	0	0			0		0		0	0	0		0	0	0
		Total :		23.7943	1.05545	276.1	115.026	-680.238	41.3252	11.0078	-56.1406
											Prediction of GHG before selection (uses Charmley et al 2015)
											kg yng past (growing):			1576.12		g methane (using 20.7 g/kg):			32625.8		kg methane:		32.6258		kgCO2 equiv.		913.522
											kg yng past (finishing):			1380.38		g methane (using 20.7 g/kg):			28573.8				28.5738		(x 28)		800.065
											kg cow past feed:			4024.88		g methane (using 20.7 g/kg):			83314.9				83.3149				2332.82
				Before selection		(units are per cow)		(from BreedObject)
																			yng past (growing) GHG (as kg CO2)			yng past (finishing) GHG (as kg CO2)
				product (kg)			yng past (growing) (MJ)			yng past (finishing) (MJ)			cow past feed (MJ)			net return (per cow) ($)									cow past GHG (as kg CO2)
				172.979			12609			11043			32199			398			913.522			800.065			2332.82
		Getting after selection quantities for assessing production system effects:
									Change from												Change from selection
						Before selection			selection		After selection							Before selection					After selection
		Product (kg):				172.979			1.05545		174.035			Yng animal past (growing) GHG (as kg CO2):				913.522			41.3252		954.847
		Young past (growing) feed (MJ):				12609			276.1		12885.1			Yng animal past (finishing) GHG (as kg CO2):				800.065			11.0078		811.073
		Young past (finishing) feed (MJ):				11043			115.026		11158			Yng animal past total GHG (as kg CO2):				1713.59			52.333		1765.92
		Young past total feed (MJ):				23652			391.126		24043.1			Cow past GHG (as kg CO2)				2332.82			-56.1406		2276.68
		Cow pasture feed (MJ):				32199			-680.238		31518.8			Total GHG (as kg CO2):				4046.4			-3.80762		4042.6
		Total feed (MJ):				55851			-289.111		55561.9
		Net return ($):				398			23.7943		421.794
		Assessing production system effects:
						before selection			after selection			% change
		total product (kg)				172.979			174.035			0.610162
		total feed (MJ)				55851			55561.9			-0.517648
		total GHG (as kg CO2)				4046.4			4042.6			-0.094099
		net return ($)				398			421.794			5.97846
		product per unit of feed (kg/MJ)				0.00309716			0.00313227			1.13368
		GHG (as kg CO2) per unit of product (kg/kg)				23.3924			23.2287			-0.699989
		GHG (as kg CO2) per unit of feed (kg/MJ)				0.07245			0.0727585			0.425753
		Net return per unit of feed ($/MJ)				0.0071261			0.00759143			6.52991
		Net return per unit of GHG (as kg CO2) ($/kg)				0.0983589			0.104337			6.07828

## Sheet: Past system, $40carb, RFI in
																						assumes global warming factor for methane is 28
																						kg of assocd CO2 (per trait unit)(from BreedObject)
					Further modelling																	pinch			non pinch					Total
					Production from pasture																	Yng pasture (growing)	Yng pasture (finishing)	cow past		Yng pasture (growing)	Yng pasture (finishing)	cow past		Yng pasture (growing)	Yng pasture (finishing)	cow past
					Additional feed: yng growing $130/tonne, 8MJ/kgDM													B.O. trait
					yng finishing $130/tonne, 8MJ/kgDM													Weaning livewt (dir)(kg)				-0.001	0	-0.069		-3.012	0	-0.268		-3.013	0	-0.337
					cow $130/tonne, 8MJ/kgDM													Weaning livewt (mat)(kg)				0	0	1.938		0	0	3.966		0	0	5.904
																			RFI-p (kg/d)			75.368	0	18.637		0	0	0		75.368	0	18.637
					Carbon price $40/tonne CO2 equiv														RFI-ps (kg/d)			0	0	0		13.327	0	3.124		13.327	0	3.124
																			Entry livewt (kg)			4.555	-2.363	0.728		6.888	0	0.7392		11.443	-2.363	1.4672
					association between RFI traits and GHG emission included														RFI-f (kg/d)			0	41.155	0		0	0	0		0	41.155	0
																			Sale livewt (kg)			0	3.159	0		0	0	0.5152		0	3.159	0.5152
					Notes:														Dressing %			0	0	0		0	0	0		0	0	0
					Assocns between RFI traits & GHG included in calculated trait econ. values														Carcase meat %			0	0	0		0	0	0		0	0	0
																		Carcase fat depth (mm)				0	0	0		0	0	0		0	0	0
					See separate sheets for different carbon price effects														Carc. marbl. Score			0	0	0		0	0	0		0	0	0
																	RGHG-past (kg CO2-e)					0	0	0		0	0	0		0	0	0
																Residual GHG traits		RGHG-f (kg CO2-e)				0	0	0		0	0	0		0	0	0
																are not included			Cow livewt (kg)			0	0	4.491		0	0	0.5152		0	0	5.0062
																			Cow cond'n score			0	0	-32.61		0	0	0		0	0	-32.61
																			Calv. ease (d) (%)			0	0	0		0	0	0		0	0	0
																			Calv. ease (m) (%)			0	0	0		0	0	0		0	0	0						Carbon price
																			Cow weaning %			19.572	15.274	0.988		10.091	0	-0.43		29.663	15.274	0.558									$40 per tonne CO2-e
																			RFI-cs (kg/d)			0	0	0		0	0	0		0	0	0						Carbon price (per kg CO2-e):			0.04
																	RGHGcow- past (kg CO2-e)					0	0	0		0	0	0		0	0	0
		Accumulating quantities for assessing production system effects:
		Individual trait changes are from MTIndex (for the shown economic values)												Workings:
														from BreedObject				from BreedObject				from BreedObject (see above)
		Breeding objective traits	Trait change	Value of trait change ($)	Assoc'd product change (kg)	Associated feed intake (to be costed) (MJ)			Associated kg CO2 (to be costed)					Econ. values ($)		Product per trait unit (kg st beef)		Feed per trait unit (MJ)(to be costed)				kg CO2 per trait unit
						Yng pasture (growing)	Yng pasture (finishing)	Cow pasture	Yng pasture (growing)	Yng pasture (finishing)	Cow pasture							Yng pasture (growing)	Yng pasture (finishing)	Cow past		Yng pasture (growing)	Yng pasture (finishing)	Cow past
		Weaning livewt (dir)	-0.238	0.034748	0	1.7374	0	0.0714	0.717094	0	0.080206			-0.146		0		-7.3	0	-0.3		-3.013	0	-0.337
		Weaning livewt (mat)	-0.949	0.902499	0	0	0	-77.3435	0	0	-5.6029			-0.951		0		0	0	81.5		0	0	5.904
		RFI-p (kg/d)	-0.07	1.47658	0	-82.936	0	0	-5.27576	0	-1.30459			-21.094		0		1184.8	0	0		75.368	0	18.637
		RFI-ps (kg/d)	0	0	0	0	0	0	0	0	0			-0.588		0		0	0	0		13.327	0	3.124
		Entry livewt (kg)	-0.85	0.2329	0	-31.45	26.775	-7.14	-9.72655	2.00855	-1.24712			-0.274		0		37	-31.5	8.4		11.443	-2.363	1.4672
		RFI-f (kg/d)	-0.07	0.49112	0	0	-70.182	0	0	-2.88085	0			-7.016		0		0	1002.6	0		0	41.155	0
		Sale livewt (kg)	-4.07	-3.56125	-1.48904	0	-171.754	0	0	-12.8571	-2.09686			0.875		0.365857		0	42.2	0		0	3.159	0.5152
		Dressing %	0.06	0.94176	0.255236	0	0	0	0	0	0			15.696		4.25393		0	0	0		0	0	0
		Carcase meat %	0.33	4.158	1.12704	0	0	0	0	0	0			12.6		3.41527		0	0	0		0	0	0
		Carcase fat depth (mm)	0.1	0.0854	0	0	0	0	0	0	0			0.854		0		0	0	0		0	0	0
		Carc. marbl. Score	0.0230571	1.14303	0	0	0	0	0	0	0			49.5741		0		0	0	0		0	0	0
		RGHG-past (kg meth. weighted)	0	0	0	0	0	0	0	0	0			0		0		0	0	0		0	0	0
		RGHG-f (kg meth)	0	0	0	0	0	0	0	0	0			0		0		0	0	0		0	0	0
		Cow livewt (kg)	-11.93	9.12645	-3.1872	0	0	-867.311	0	0	-59.724			-0.765		0.267158		0	0	72.7		0	0	5.0062
		Cow cond'n score	0.01	0.066006	0	0	0	-4.97	0	0	-0.3261			6.6006		0		0	0	-497		0	0	-32.61
		Calv. ease (d) (%)	1.09	4.9813	0	0	0	0	0	0	0			4.57		0		0	0	0		0	0	0
		Calv. ease (m) (%)	0.21	0.37569	0	0	0	0	0	0	0			1.789		0		0	0	0		0	0	0
		Cow weaning %	1.29	3.75648	2.78847	302.634	262.902	99.201	38.2653	19.7035	0.71982			2.912		2.16161		234.6	203.8	76.9		29.663	15.274	0.558
		RFI-cs (kg/d)	0	0	0	0	0	0	0	0	0			0		0		0	0	0		0	0	0
		RGHGcow-past (kg meth, weighted)	0	0	0	0	0	0	0	0	0			0		0		0	0	0		0	0	0
		Total :		24.2107	-0.505489	189.985	47.741	-857.492	23.9801	5.97403	-69.5015
											Prediction of GHG before selection (uses Charmley et al 2015)
											kg yng past (growing):			1576.12		g methane (using 20.7 g/kg):			32625.8		kg methane:		32.6258		kgCO2 equiv.		913.522
											kg yng past (finishing):			1380.38		g methane (using 20.7 g/kg):			28573.8				28.5738		(x 28)		800.065
											kg cow past feed:			4024.88		g methane (using 20.7 g/kg):			83314.9				83.3149				2332.82
				Before selection		(units are per cow)		(from BreedObject)
																			yng past (growing) GHG (as kg CO2)			yng past (finishing) GHG (as kg CO2)
				product (kg)			yng past (growing) (MJ)			yng past (finishing) (MJ)			cow past feed (MJ)			net return (per cow) ($)									cow past GHG (as kg CO2)
				172.979			12609			11043			32199			398			913.522			800.065			2332.82
		Getting after selection quantities for assessing production system effects:
									Change from												Change from selection
						Before selection			selection		After selection							Before selection					After selection
		Product (kg):				172.979			-0.505489		172.474			Yng animal past (growing) GHG (as kg CO2):				913.522			23.9801		937.502
		Young past (growing) feed (MJ):				12609			189.985		12799			Yng animal past (finishing) GHG (as kg CO2):				800.065			5.97403		806.039
		Young past (finishing) feed (MJ):				11043			47.741		11090.7			Yng animal past total GHG (as kg CO2):				1713.59			29.9541		1743.54
		Young animal total feed (MJ):				23652			237.726		23889.7			Cow past GHG (as kg CO2)				2332.82			-69.5015		2263.32
		Cow pasture feed (MJ):				32199			-857.492		31341.5			Total GHG (as kg CO2):				4046.4			-39.5474		4006.86
		Total feed (MJ):				55851			-619.766		55231.2
		Net return ($):				398			24.2107		422.211
		Assessing production system effects:
						before selection			after selection			% change
		total product (kg)				172.979			172.474			-0.292225
		total feed (MJ)				55851			55231.2			-1.10968
		total GHG (as kg CO2)				4046.4			4006.86			-0.977347
		net return ($)				398			422.211			6.08309
		product per unit of feed (kg/MJ)				0.00309716			0.00312276			0.826625
		GHG (as kg CO2) per unit of product (kg/kg)				23.3924			23.2317			-0.687131
		GHG (as kg CO2) per unit of feed (kg/MJ)				0.07245			0.0725469			0.133815
		Net return per unit of feed ($/MJ)				0.0071261			0.00764442			7.27348
		Net return per unit of GHG (as kg CO2) ($/kg)				0.0983589			0.105372			7.13013

## Sheet: Past system, $60 carb, RFI in
																						assumes global warming factor for methane is 28
																						kg of assocd CO2 (per trait unit)(from BreedObject)
																						pinch			non pinch					Total
																						Yng pasture (growing)	Yng pasture (finishing)	cow past		Yng pasture (growing)	Yng pasture (finishing)	cow past		Yng pasture (growing)	Yng pasture (finishing)	cow past
																		B.O. trait
				Further modelling														Weaning livewt (dir)(kg)				-0.001	0	-0.069		-3.012	0	-0.268		-3.013	0	-0.337
																		Weaning livewt (mat)(kg)				0	0	1.938		0	0	3.966		0	0	5.904
				Production from pasture															RFI-p (kg/d)			75.368	0	18.637		0	0	0		75.368	0	18.637
				Additional feed: yng growing $130/tonne, 8MJ/kgDM															RFI-ps (kg/d)			0	0	0		13.327	0	3.124		13.327	0	3.124
				yng finishing $130/tonne, 8MJ/kgDM															Entry livewt (kg)			4.555	-2.363	0.728		6.888	0	0.7392		11.443	-2.363	1.4672
				cow $130/tonne, 8MJ/kgDM															RFI-f (kg/d)			0	41.155	0		0	0	0		0	41.155	0
																			Sale livewt (kg)			0	3.159	0		0	0	0.5152		0	3.159	0.5152
				Carbon price $60/tonne CO2 equiv.															Dressing %			0	0	0		0	0	0		0	0	0
																			Carcase meat %			0	0	0		0	0	0		0	0	0
				association between RFI traits and GHG emission included														Carcase fat depth (mm)				0	0	0		0	0	0		0	0	0
																			Carc. marbl. Score			0	0	0		0	0	0		0	0	0
				Notes:													RGHG-past (kg CO2-e)					0	0	0		0	0	0		0	0	0
				Assocns between RFI traits & GHG included in calculated trait econ. values												Residual GHG traits		RGHG-f (kg CO2-e)				0	0	0		0	0	0		0	0	0
																are not included			Cow livewt (kg)			0	0	4.491		0	0	0.5152		0	0	5.0062
				See separate sheets for different carbon price effects															Cow cond'n score			0	0	-32.61		0	0	0		0	0	-32.61
																			Calv. ease (d) (%)			0	0	0		0	0	0		0	0	0
																			Calv. ease (m) (%)			0	0	0		0	0	0		0	0	0						Carbon price
																			Cow weaning %			19.572	15.274	0.988		10.091	0	-0.43		29.663	15.274	0.558									$60 per tonne CO2-e
																			RFI-cs (kg/d)			0	0	0		0	0	0		0	0	0						Carbon price (per kg CO2-e):			0.06
																	RGHGcow- past (kg CO2-e)					0	0	0		0	0	0		0	0	0
		Accumulating quantities for assessing production system effects:
		Individual trait changes are from MTIndex (for the shown economic values)												Workings:
														from BreedObject				from BreedObject				from BreedObject (see above)
		Breeding objective traits	Trait change	Value of trait change ($)	Assoc'd product change (kg)	Associated feed intake (to be costed) (MJ)			Associated kg CO2 (to be costed)					Econ. values ($)		Product per trait unit (kg st beef)		Feed per trait unit (MJ)(to be costed)				kg CO2 per trait unit
						Yng pasture (growing)	Yng pasture (finishing)	Cow pasture	Yng pasture (growing)	Yng pasture (finishing)	Cow pasture							Yng pasture (growing)	Yng pasture (finishing)	Cow past		Yng pasture (growing)	Yng pasture (finishing)	Cow past
		Weaning livewt (dir)	-0.737	0.106128	0	5.3801	0	0.2211	2.22058	0	0.248369			-0.144		0		-7.3	0	-0.3		-3.013	0	-0.337
		Weaning livewt (mat)	-0.958	0.973328	0	0	0	-78.077	0	0	-5.65603			-1.016		0		0	0	81.5		0	0	5.904
		RFI-p (kg/d)	-0.076	1.73075	0	-90.0448	0	0	-5.72797	0	-1.41641			-22.773		0		1184.8	0	0		75.368	0	18.637
		RFI-ps (kg/d)	0	0	0	0	0	0	0	0	0			-0.881		0		0	0	0		13.327	0	3.124
		Entry livewt (kg)	-2.01	0.75174	0	-74.37	63.315	-16.884	-23.0004	4.74963	-2.94907			-0.374		0		37	-31.5	8.4		11.443	-2.363	1.4672
		RFI-f (kg/d)	-0.07	0.48685	0	0	-70.182	0	0	-2.88085	0			-6.955		0		0	1002.6	0		0	41.155	0
		Sale livewt (kg)	-5.7	-5.0217	-2.08538	0	-240.54	0	0	-18.0063	-2.93664			0.881		0.365857		0	42.2	0		0	3.159	0.5152
		Dressing %	0.06	0.94176	0.255236	0	0	0	0	0	0			15.696		4.25393		0	0	0		0	0	0
		Carcase meat %	0.32	4.032	1.09289	0	0	0	0	0	0			12.6		3.41527		0	0	0		0	0	0
		Carcase fat depth (mm)	0.08	0.06832	0	0	0	0	0	0	0			0.854		0		0	0	0		0	0	0
		Carc. marbl. Score	0.0230571	1.14303	0	0	0	0	0	0	0			49.5741		0		0	0	0		0	0	0
		RGHG-past (kg meth. weighted)	0	0	0	0	0	0	0	0	0			0		0		0	0	0		0	0	0
		RGHG-f (kg meth)	0	0	0	0	0	0	0	0	0			0		0		0	0	0		0	0	0
		Cow livewt (kg)	-13.86	11.3929	-3.70282	0	0	-1007.62	0	0	-69.3859			-0.822		0.267158		0	0	72.7		0	0	5.0062
		Cow cond'n score	0	0	0	0	0	0	0	0	0			7.0976		0		0	0	-497		0	0	-32.61
		Calv. ease (d) (%)	1.13	5.1641	0	0	0	0	0	0	0			4.57		0		0	0	0		0	0	0
		Calv. ease (m) (%)	0.19	0.33991	0	0	0	0	0	0	0			1.789		0		0	0	0		0	0	0
		Cow weaning %	1.13	2.8589	2.44261	265.098	230.294	86.897	33.5192	17.2596	0.63054			2.53		2.16161		234.6	203.8	76.9		29.663	15.274	0.558
		RFI-cs (kg/d)	0	0	0	0	0	0	0	0	0			0		0		0	0	0		0	0	0
		RGHGcow-past (kg meth, weighted)	0	0	0	0	0	0	0	0	0			0		0		0	0	0		0	0	0
		Total :		24.968	-1.99746	106.063	-17.113	-1015.46	7.01137	1.1221	-81.4652
											Prediction of GHG before selection (uses Charmley et al 2015)
											kg yng past (growing):			1576.12		g methane (using 20.7 g/kg):			32625.8		kg methane:		32.6258		kgCO2 equiv.		913.522
											kg yng past (finishing):			1380.38		g methane (using 20.7 g/kg):			28573.8				28.5738		(x 28)		800.065
											kg cow past feed:			4024.88		g methane (using 20.7 g/kg):			83314.9				83.3149				2332.82
				Before selection		(units are per cow)		(from BreedObject)
																			yng past (growing) GHG (as kg CO2)			yng past (finishing) GHG (as kg CO2)
				product (kg)			yng past (growing) (MJ)			yng past (finishing) (MJ)			cow past feed (MJ)			net return (per cow) ($)									cow past GHG (as kg CO2)
				172.979			12609			11043			32199			398			913.522			800.065			2332.82
		Getting after selection quantities for assessing production system effects:
									Change from												Change from selection
						Before selection			selection		After selection							Before selection					After selection
		Product (kg):				172.979			-1.99746		170.982			Yng animal past (growing) GHG (as kg CO2):				913.522			7.01137		920.533
		Young past (growing) feed (MJ):				12609			106.063		12715.1			Yng animal past (finishing) GHG (as kg CO2):				800.065			1.1221		801.187
		Young past (finishing) feed (MJ):				11043			-17.113		11025.9			Yng animal past total GHG (as kg CO2):				1713.59			8.13347		1721.72
		Young animal total feed (MJ):				23652			88.9503		23741			Cow past GHG (as kg CO2)				2332.82			-81.4652		2251.35
		Cow pasture feed (MJ):				32199			-1015.46		31183.5			Total GHG (as kg CO2):				4046.4			-73.3317		3973.07
		Total feed (MJ):				55851			-926.515		54924.5
		Net return ($):				398			24.968		422.968
		Assessing production system effects:
						before selection			after selection			% change
		total product (kg)				172.979			170.982			-1.15474
		total feed (MJ)				55851			54924.5			-1.6589
		total GHG (as kg CO2)				4046.4			3973.07			-1.81227
		net return ($)				398			422.968			6.27338
		product per unit of feed (kg/MJ)				0.00309716			0.00311304			0.51267
		GHG (as kg CO2) per unit of product (kg/kg)				23.3924			23.2368			-0.665211
		GHG (as kg CO2) per unit of feed (kg/MJ)				0.07245			0.072337			-0.155951
		Net return per unit of feed ($/MJ)				0.0071261			0.0077009			8.06609
		Net return per unit of GHG (as kg CO2) ($/kg)				0.0983589			0.106459			8.23488

## Sheet: Past system, $80 carb, RFI in
																						assumes global warming factor for methane is 28
					Further modelling																	kg of assocd CO2 (per trait unit)(from BreedObject)
																						pinch			non pinch					Total
					Production from pasture																	Yng pasture (growing)	Yng pasture (finishing)			Yng pasture (growing)	Yng pasture (finishing)	cow past		Yng pasture (growing)	Yng pasture (finishing)	cow past
					Additional feed: yng growing $130/tonne, 8MJ/kgDM																			cow past
					yng finishing $130/tonne, 8MJ/kgDM													B.O. trait
					cow $130/tonne, 8MJ/kgDM													Weaning livewt (dir)(kg)				-0.001	0	-0.069		-3.012	0	-0.268		-3.013	0	-0.337
																		Weaning livewt (mat)(kg)				0	0	1.938		0	0	3.966		0	0	5.904
					Carbon price $80/tonne CO2 equiv.														RFI-p (kg/d)			75.368	0	18.637		0	0	0		75.368	0	18.637
																			RFI-ps (kg/d)			0	0	0		13.327	0	3.124		13.327	0	3.124
					association between RFI traits and GHG emission included														Entry livewt (kg)			4.555	-2.363	0.728		6.888	0	0.7392		11.443	-2.363	1.4672
																			RFI-f (kg/d)			0	41.155	0		0	0	0		0	41.155	0
					Notes:														Sale livewt (kg)			0	3.159	0		0	0	0.5152		0	3.159	0.5152
					Assocns between RFI traits & GHG included in calculated trait econ. values														Dressing %			0	0	0		0	0	0		0	0	0
																			Carcase meat %			0	0	0		0	0	0		0	0	0
					See separate sheets for different carbon price effects													Carcase fat depth (mm)				0	0	0		0	0	0		0	0	0
																			Carc. marbl. Score			0	0	0		0	0	0		0	0	0
																	RGHG-past (kg CO2-e)					0	0	0		0	0	0		0	0	0
																Residual GHG traits		RGHG-f (kg CO2-e)				0	0	0		0	0	0		0	0	0
																are not included			Cow livewt (kg)			0	0	4.491		0	0	0.5152		0	0	5.0062
																			Cow cond'n score			0	0	-32.61		0	0	0		0	0	-32.61
																			Calv. ease (d) (%)			0	0	0		0	0	0		0	0	0
																			Calv. ease (m) (%)			0	0	0		0	0	0		0	0	0						Carbon price
																			Cow weaning %			19.572	15.274	0.988		10.091	0	-0.43		29.663	15.274	0.558									$80 per tonne CO2-e
																			RFI-cs (kg/d)			0	0	0		0	0	0		0	0	0						Carbon price (per kg CO2-e):			0.08
																	RGHGcow- past (kg CO2-e)					0	0	0		0	0	0		0	0	0
		Accumulating quantities for assessing production system effects:
		Individual trait changes are from MTIndex (for the shown economic values)												Workings:
														from BreedObject				from BreedObject				from BreedObject (see above)
		Breeding objective traits	Trait change	Value of trait change ($)	Assoc'd product change (kg)	Associated feed intake (to be costed) (MJ)			Associated kg CO2 (to be costed)					Econ. values ($)		Product per trait unit (kg st beef)		Feed per trait unit (MJ)(to be costed)				kg CO2 per trait unit
						Yng pasture (growing)	Yng pasture (finishing)	Cow pasture	Yng pasture (growing)	Yng pasture (finishing)	Cow pasture							Yng pasture (growing)	Yng pasture (finishing)	Cow past		Yng pasture (growing)	Yng pasture (finishing)	Cow past
		Weaning livewt (dir)	-1.193	0.170599	0	8.7089	0	0.3579	3.59451	0	0.402041			-0.143		0		-7.3	0	-0.3		-3.013	0	-0.337
		Weaning livewt (mat)	-0.957	1.03547	0	0	0	-77.9955	0	0	-5.65013			-1.082		0		0	0	81.5		0	0	5.904
		RFI-p (kg/d)	-0.081	1.98053	0	-95.9688	0	0	-6.10481	0	-1.5096			-24.451		0		1184.8	0	0		75.368	0	18.637
		RFI-ps (kg/d)	0	0	0	0	0	0	0	0	0			-1.175		0		0	0	0		13.327	0	3.124
		Entry livewt (kg)	-3.07	1.45518	0	-113.59	96.705	-25.788	-35.13	7.25441	-4.5043			-0.474		0		37	-31.5	8.4		11.443	-2.363	1.4672
		RFI-f (kg/d)	-0.07	0.48258	0	0	-70.182	0	0	-2.88085	0			-6.894		0		0	1002.6	0		0	41.155	0
		Sale livewt (kg)	-7.14	-6.34032	-2.61222	0	-301.308	0	0	-22.5553	-3.67853			0.888		0.365857		0	42.2	0		0	3.159	0.5152
		Dressing %	0.06	0.94176	0.255236	0	0	0	0	0	0			15.696		4.25393		0	0	0		0	0	0
		Carcase meat %	0.3	3.78	1.02458	0	0	0	0	0	0			12.6		3.41527		0	0	0		0	0	0
		Carcase fat depth (mm)	0.06	0.05124	0	0	0	0	0	0	0			0.854		0		0	0	0		0	0	0
		Carc. marbl. Score	0.01	0.495741	0	0	0	0	0	0	0			49.5741		0		0	0	0		0	0	0
		RGHG-past (kg meth. weighted)	0	0	0	0	0	0	0	0	0			0		0		0	0	0		0	0	0
		RGHG-f (kg meth)	0	0	0	0	0	0	0	0	0			0		0		0	0	0		0	0	0
		Cow livewt (kg)	-15.5	13.609	-4.14096	0	0	-1126.85	0	0	-77.5961			-0.878		0.267158		0	0	72.7		0	0	5.0062
		Cow cond'n score	0	0	0	0	0	0	0	0	0			7.5943		0		0	0	-497		0	0	-32.61
		Calv. ease (d) (%)	1.15	5.2555	0	0	0	0	0	0	0			4.57		0		0	0	0		0	0	0
		Calv. ease (m) (%)	0.17	0.30413	0	0	0	0	0	0	0			1.789		0		0	0	0		0	0	0
		Cow weaning %	0.96	2.06208	2.07514	225.216	195.648	73.824	28.4765	14.663	0.53568			2.148		2.16161		234.6	203.8	76.9		29.663	15.274	0.558
		RFI-cs (kg/d)	0	0	0	0	0	0	0	0	0			0		0		0	0	0		0	0	0
		RGHGcow-past (kg meth, weighted)	0	0	0	0	0	0	0	0	0			0		0		0	0	0		0	0	0
		Total :		25.2835	-3.39821	24.3661	-79.137	-1156.45	-9.16383	-3.51866	-92.0009
											Prediction of GHG before selection (uses Charmley et al 2015)
											kg yng past (growing):			1576.12		g methane (using 20.7 g/kg):			32625.8		kg methane:		32.6258		kgCO2 equiv.		913.522
											kg yng past (finishing):			1380.38		g methane (using 20.7 g/kg):			28573.8				28.5738		(x 28)		800.065
											kg cow past feed:			4024.88		g methane (using 20.7 g/kg):			83314.9				83.3149				2332.82
				Before selection		(units are per cow)		(from BreedObject)
																			yng past (growing) GHG (as kg CO2)			yng past (finishing) GHG (as kg CO2)
				product (kg)			yng past (growing) (MJ)			yng past (finishing) (MJ)			cow past feed (MJ)			net return (per cow) ($)									cow past GHG (as kg CO2)
				172.979			12609			11043			32199			398			913.522			800.065			2332.82
		Getting after selection quantities for assessing production system effects:
									Change from												Change from selection
						Before selection			selection		After selection							Before selection					After selection
		Product (kg):				172.979			-3.39821		169.581			Yng animal past (growing) GHG (as kg CO2):				913.522			-9.16383		904.358
		Young past (growing) feed (MJ):				12609			24.3661		12633.4			Yng animal past (finishing) GHG (as kg CO2):				800.065			-3.51866		796.547
		Young past (finishing) feed (MJ):				11043			-79.137		10963.9			Yng animal past total GHG (as kg CO2):				1713.59			-12.6825		1700.9
		Young animal total feed (MJ):				23652			-54.7709		23597.2			Cow past GHG (as kg CO2)				2332.82			-92.0009		2240.82
		Cow pasture feed (MJ):				32199			-1156.45		31042.5			Total GHG (as kg CO2):				4046.4			-104.683		3941.72
		Total feed (MJ):				55851			-1211.22		54639.8
		Net return ($):				398			25.2835		423.283
		Assessing production system effects:
						before selection			after selection			% change
		total product (kg)				172.979			169.581			-1.96452
		total feed (MJ)				55851			54639.8			-2.16867
		total GHG (as kg CO2)				4046.4			3941.72			-2.58707
		net return ($)				398			423.283			6.35264
		product per unit of feed (kg/MJ)				0.00309716			0.00310362			0.208675
		GHG (as kg CO2) per unit of product (kg/kg)				23.3924			23.2439			-0.635029
		GHG (as kg CO2) per unit of feed (kg/MJ)				0.07245			0.0721401			-0.42768
		Net return per unit of feed ($/MJ)				0.0071261			0.0077468			8.7102
		Net return per unit of GHG (as kg CO2) ($/kg)				0.0983589			0.107385			9.17713
